# Supplementary material for: Platelet-Released Growth Factors and Platelet-Rich Fibrin Induce Expression of Factors Involved in Extracellular Matrix Organization in Human Keratinocytes
Source: Int J Mol Sci. 2020 Jun 20;21(12):4404. doi: 10.3390/ijms21124404 (PMC7378768; doi:10.3390/ijms21124404)
Supplement: Supplementary file 1 [file ijms-21-04404-s001.zip]

Archive with 1 entries (1 files):
- ijms-833715-supplementary.xlsx
