# Supplementary material for: Platelet-Released Growth Factors and Platelet-Rich Fibrin Induce Expression of Factors Involved in Extracellular Matrix Organization in Human Keratinocytes
Source: Int J Mol Sci. 2020 Jun 20;21(12):4404. doi: 10.3390/ijms21124404 (PMC7378768; doi:10.3390/ijms21124404)
Supplement: Supplementary file 1 [file ijms-21-04404-s001.zip › ijms-833715-supplementary.xlsx]

## Sheet: Data
Ensembl	Gene.symbol	baseMean	log2FoldChange	p.value	p.adjust
ENSG00000106366	SERPINE1	132787	4.39915	0	0
ENSG00000120708	TGFBI	126955	4.97376	0	0
ENSG00000124225	PMEPA1	10472.9	3.2234	0	0
ENSG00000128567	PODXL	2084.17	7.63102	0	0
ENSG00000132854	KANK4	1524.23	4.91252	0	0
ENSG00000135074	ADAM19	5679.82	3.71577	0	0
ENSG00000137440	FGFBP1	24040.5	-3.40999	0	0
ENSG00000138623	SEMA7A	2607.48	3.7779	0	0
ENSG00000166106	ADAMTS15	2293.45	4.87697	0	0
ENSG00000169436	COL22A1	3473.92	7.06711	0	0
ENSG00000135919	SERPINE2	33537.2	2.42223	2.01024e-296	4.15717e-293
ENSG00000100985	MMP9	21580	7.47377	9.86684e-289	1.87042e-285
ENSG00000115414	FN1	289834	3.87594	5.70023e-280	9.97452e-277
ENSG00000131016	AKAP12	1175.12	5.59583	1.5873e-273	2.57914e-270
ENSG00000101311	FERMT1	17273	2.56074	7.28558e-270	1.10488e-266
ENSG00000148773	MKI67	2029.06	-3.30167	2.22299e-254	3.16053e-251
ENSG00000144810	COL8A1	1694.1	-2.84312	6.16659e-248	8.25162e-245
ENSG00000115129	TP53I3	2444.29	2.49787	4.25892e-235	5.38233e-232
ENSG00000058085	LAMC2	593675	2.12635	4.81578e-233	5.76576e-230
ENSG00000002079	MYH16	851.728	3.34933	7.35655e-232	8.36733e-229
ENSG00000142661	MYOM3	536.112	4.6252	1.23658e-217	1.33951e-214
ENSG00000167552	TUBA1A	1553.69	2.7906	7.04935e-217	7.28903e-214
ENSG00000164692	COL1A2	1124.24	4.94086	1.55523e-211	1.53819e-208
ENSG00000162493	PDPN	4788.36	1.86776	1.77334e-208	1.68083e-205
ENSG00000173848	NET1	11770.6	2.19807	6.90068e-204	6.27907e-201
ENSG00000121281	ADCY7	2081	2.11621	1.04894e-201	9.1774e-199
ENSG00000184254	ALDH1A3	3471.96	2.41639	2.20511e-191	1.85785e-188
ENSG00000013588	GPRC5A	1202.5	2.67514	6.51053e-191	5.28934e-188
ENSG00000117724	CENPF	1605.3	-3.2498	9.13727e-189	7.1674e-186
ENSG00000169902	TPST1	1458.3	2.64003	2.02603e-186	1.53627e-183
ENSG00000135480	KRT7	12903.4	3.75697	1.14077e-184	8.37102e-182
ENSG00000053747	LAMA3	261832	1.68809	1.42814e-175	1.01523e-172
ENSG00000147010	SH3KBP1	2094.08	2.12635	3.91709e-172	2.70018e-169
ENSG00000213626	LBH	500.947	4.01258	8.78897e-172	5.88034e-169
ENSG00000143816	WNT9A	643.291	3.50282	4.47396e-169	2.90782e-166
ENSG00000134057	CCNB1	1199.05	-2.59614	1.97261e-166	1.24647e-163
ENSG00000108821	COL1A1	3504.25	3.25626	2.18973e-165	1.34627e-162
ENSG00000072682	P4HA2	3965.34	1.86035	4.90001e-163	2.9333e-160
ENSG00000169679	BUB1	545.176	-3.35158	5.2931e-163	3.08737e-160
ENSG00000185432	METTL7A	371.32	-3.64811	4.66977e-158	2.6557e-155
ENSG00000126787	DLGAP5	447.23	-3.5583	1.05936e-157	5.87766e-155
ENSG00000113396	SLC27A6	881.302	3.19045	1.21542e-157	6.58295e-155
ENSG00000112984	KIF20A	433.403	-3.29568	1.66314e-154	8.79842e-152
ENSG00000163202	LCE3D	1007.52	2.59247	1.27302e-153	6.58151e-151
ENSG00000106624	AEBP1	2391.73	2.39678	6.28519e-152	3.17723e-149
ENSG00000011426	ANLN	2503.85	-3.27453	1.54732e-150	7.65185e-148
ENSG00000131747	TOP2A	2459.49	-3.37915	5.03944e-150	2.43909e-147
ENSG00000225383	SFTA1P	316.052	-4.21272	1.98981e-149	9.43003e-147
ENSG00000057657	PRDM1	771.543	2.58753	6.37135e-149	2.95787e-146
ENSG00000178363	CALML3	805.163	2.52924	2.36232e-146	1.07476e-143
ENSG00000136603	SKIL	4273.9	2.87595	3.60592e-144	1.60838e-141
ENSG00000100003	SEC14L2	2117.85	2.43796	4.41859e-144	1.93296e-141
ENSG00000166670	MMP10	670.156	4.35205	2.64396e-143	1.13481e-140
ENSG00000138411	HECW2	541.706	6.29536	2.69472e-143	1.13518e-140
ENSG00000142945	KIF2C	471.589	-3.34406	3.19723e-143	1.32237e-140
ENSG00000175063	UBE2C	366.838	-3.07858	4.58436e-140	1.86223e-137
ENSG00000119714	GPR68	1363.66	2.96381	7.99628e-137	3.19122e-134
ENSG00000156453	PCDH1	1841.65	2.42913	3.77901e-135	1.48216e-132
ENSG00000112742	TTK	342.831	-3.34702	5.3712e-135	2.07092e-132
ENSG00000087245	MMP2	2363.55	2.60772	1.59716e-133	6.05535e-131
ENSG00000187498	COL4A1	4342.82	1.98271	1.00114e-131	3.73344e-129
ENSG00000170312	CDK1	649.841	-3.06029	3.91633e-130	1.43691e-127
ENSG00000140416	TPM1	11186.6	2.26638	1.81389e-129	6.54957e-127
ENSG00000186340	THBS2	12281.1	-1.93412	8.40618e-129	2.98787e-126
ENSG00000122694	GLIPR2	325.794	3.57239	1.88316e-127	6.59047e-125
ENSG00000165029	ABCA1	5664.3	2.30499	2.71352e-124	9.3526e-122
ENSG00000087586	AURKA	453.565	-2.58423	5.5957e-124	1.89987e-121
ENSG00000185467	KPNA7	283.548	4.20899	5.10012e-122	1.70614e-119
ENSG00000180758	GPR157	1814.54	2.2756	2.31462e-121	7.63087e-119
ENSG00000166851	PLK1	510.467	-2.53981	2.04383e-120	6.64188e-118
ENSG00000076382	SPAG5	474.401	-2.9261	1.30197e-116	4.17145e-114
ENSG00000173210	ABLIM3	1443.28	2.0766	2.29161e-112	7.24023e-110
ENSG00000072571	HMMR	451.86	-2.99616	3.60837e-112	1.12443e-109
ENSG00000156970	BUB1B	362.849	-3.78285	2.11975e-111	6.51623e-109
ENSG00000101447	FAM83D	335.081	-2.77703	2.7928e-111	8.47076e-109
ENSG00000169607	CKAP2L	429.254	-3.04671	3.80559e-110	1.13907e-107
ENSG00000121152	NCAPH	226.15	-3.48265	7.09561e-110	2.09625e-107
ENSG00000198959	TGM2	7256.46	5.60601	1.38536e-109	4.04027e-107
ENSG00000186185	KIF18B	214.661	-3.94122	3.42648e-109	9.86654e-107
ENSG00000111186	WNT5B	2406.07	1.87837	2.19915e-108	6.25329e-106
ENSG00000115221	ITGB6	9219.93	2.10315	3.56818e-108	1.00208e-105
ENSG00000134871	COL4A2	11938.2	1.90413	2.96444e-107	8.2238e-105
ENSG00000141485	SLC13A5	437.054	2.77346	1.56449e-105	4.28783e-103
ENSG00000230439	AL512488.1	565.194	-2.87965	5.42451e-105	1.46901e-102
ENSG00000117399	CDC20	804.634	-2.4532	3.42063e-104	9.15441e-102
ENSG00000100311	PDGFB	504.567	2.48592	8.64996e-104	2.28801e-101
ENSG00000166922	SCG5	866.817	2.28236	1.32121e-103	3.45459e-101
ENSG00000123485	HJURP	297.955	-3.64325	2.94125e-103	7.60314e-101
ENSG00000136378	ADAMTS7	474.663	3.27753	4.92297e-103	1.25829e-100
ENSG00000149591	TAGLN	4768.4	2.76564	7.49825e-102	1.89522e-99
ENSG00000171124	FUT3	234.67	3.67186	2.48018e-101	6.1999e-99
ENSG00000074410	CA12	1833	-2.21893	9.25422e-100	2.28821e-97
ENSG00000137812	KNL1	432.565	-2.73047	2.47208e-99	6.04677e-97
ENSG00000143878	RHOB	4316.15	2.19266	2.65313e-99	6.42058e-97
ENSG00000113368	LMNB1	255.072	-2.90089	1.15313e-98	2.76121e-96
ENSG00000168743	NPNT	533.528	3.10916	1.19428e-98	2.82994e-96
ENSG00000137959	IFI44L	1411.92	-2.66055	1.02579e-97	2.40565e-95
ENSG00000166173	LARP6	2458.26	1.7427	3.15402e-97	7.3212e-95
ENSG00000166825	ANPEP	2575	2.45623	3.65252e-97	8.39268e-95
ENSG00000134690	CDCA8	367.333	-2.84338	4.75066e-97	1.08068e-94
ENSG00000024526	DEPDC1	309.853	-3.30618	3.52978e-96	7.95005e-94
ENSG00000122966	CIT	478.561	-2.48334	4.61307e-96	1.02881e-93
ENSG00000137804	NUSAP1	550.322	-2.58679	8.56252e-96	1.89107e-93
ENSG00000153071	DAB2	494.633	2.27313	1.50155e-95	3.28435e-93
ENSG00000189410	SH2D5	3582.43	-2.55232	6.24228e-95	1.35237e-92
ENSG00000189143	CLDN4	2987.14	2.41889	3.36218e-93	7.21537e-91
ENSG00000110427	KIAA1549L	878.465	2.36113	1.08524e-92	2.3072e-90
ENSG00000137807	KIF23	623.243	-2.12938	1.03781e-91	2.18594e-89
ENSG00000124766	SOX4	4482.37	1.95909	1.70444e-91	3.55712e-89
ENSG00000237649	KIFC1	337.037	-2.77694	1.23287e-89	2.54958e-87
ENSG00000116679	IVNS1ABP	14947.1	2.17574	1.36783e-88	2.80319e-86
ENSG00000171848	RRM2	233.721	-2.92051	2.34763e-88	4.7682e-86
ENSG00000088325	TPX2	1208.92	-1.99895	2.55583e-88	5.14513e-86
ENSG00000143228	NUF2	219.128	-3.20705	2.73971e-88	5.46692e-86
ENSG00000101665	SMAD7	1271.37	1.65297	1.03098e-87	2.03938e-85
ENSG00000086548	CEACAM6	224.328	3.89581	1.2675e-87	2.48561e-85
ENSG00000118193	KIF14	536.764	-2.95693	1.41396e-87	2.74912e-85
ENSG00000006451	RALA	7498.73	1.80972	9.16605e-87	1.76703e-84
ENSG00000138311	ZNF365	476.433	2.54057	8.10401e-86	1.54916e-83
ENSG00000089685	BIRC5	405.662	-2.55877	3.98982e-85	7.56337e-83
ENSG00000130635	COL5A1	2450.89	2.38372	7.54914e-85	1.41924e-82
ENSG00000187689	AMTN	351.374	7.11347	8.94791e-85	1.66842e-82
ENSG00000172331	BPGM	1224.85	2.3719	2.2098e-84	4.08687e-82
ENSG00000109805	NCAPG	379.148	-3.51697	2.98218e-84	5.47086e-82
ENSG00000066279	ASPM	941.172	-3.13475	3.66724e-84	6.6738e-82
ENSG00000152894	PTPRK	23189.8	2.16432	7.25725e-84	1.31022e-81
ENSG00000164611	PTTG1	911.531	-2.03094	8.25637e-83	1.47887e-80
ENSG00000078098	FAP	1487.14	2.13991	1.42342e-82	2.52968e-80
ENSG00000145386	CCNA2	524.618	-2.42698	3.98836e-82	7.03311e-80
ENSG00000186594	MIR22HG	1598.27	1.87103	6.10152e-82	1.06767e-79
ENSG00000168078	PBK	281.866	-2.973	6.25346e-82	1.08591e-79
ENSG00000079616	KIF22	729.551	-1.91751	1.0526e-81	1.81397e-79
ENSG00000117650	NEK2	217.298	-3.14532	1.10856e-81	1.89605e-79
ENSG00000198901	PRC1	1209.99	-2.55028	7.91856e-81	1.34426e-78
ENSG00000166197	NOLC1	2802.7	-1.53415	8.51321e-79	1.43451e-76
ENSG00000173540	GMPPB	1174.58	1.74113	2.65849e-78	4.44672e-76
ENSG00000145050	MANF	4783.37	2.0752	3.05845e-78	5.07837e-76
ENSG00000176438	SYNE3	1852.2	2.17032	4.72918e-78	7.79561e-76
ENSG00000087495	PHACTR3	290.027	3.68882	7.73144e-78	1.26529e-75
ENSG00000111331	OAS3	5508.92	-1.64494	8.57945e-78	1.39404e-75
ENSG00000078900	TP73	219.86	-3.38377	1.55861e-77	2.51456e-75
ENSG00000146670	CDCA5	281.867	-2.72259	2.53543e-77	4.06169e-75
ENSG00000143387	CTSK	1169.61	-1.72137	4.86117e-77	7.73299e-75
ENSG00000171385	KCND3	171.918	4.24914	1.02161e-76	1.61387e-74
ENSG00000135451	TROAP	218.405	-2.71288	1.14842e-76	1.80167e-74
ENSG00000165661	QSOX2	602.446	-1.84973	1.68906e-76	2.6317e-74
ENSG00000231298	LINC00704	331.811	2.61248	2.11913e-76	3.27932e-74
ENSG00000137033	IL33	141.789	-4.73179	1.32159e-75	2.03132e-73
ENSG00000173546	CSPG4	2884.29	1.86933	1.82251e-75	2.78245e-73
ENSG00000075218	GTSE1	177.601	-2.97234	1.87788e-75	2.84787e-73
ENSG00000079215	SLC1A3	759.042	-2.91213	3.14924e-75	4.74431e-73
ENSG00000100433	KCNK10	205.734	-3.26844	5.69594e-75	8.52442e-73
ENSG00000115461	IGFBP5	205.532	-4.41069	9.193e-75	1.36681e-72
ENSG00000184347	SLIT3	1928.1	1.80464	1.00587e-74	1.48582e-72
ENSG00000149256	TENM4	1927.56	1.50728	1.09822e-74	1.61176e-72
ENSG00000166147	FBN1	928.621	2.67186	3.63281e-74	5.29739e-72
ENSG00000104687	GSR	795.885	-1.95608	3.67589e-74	5.32607e-72
ENSG00000105655	ISYNA1	1257.09	-2.04123	2.49554e-73	3.59294e-71
ENSG00000051341	POLQ	173.595	-3.06211	3.94513e-73	5.64427e-71
ENSG00000144354	CDCA7	311.917	-2.3196	2.67592e-72	3.80449e-70
ENSG00000128050	PAICS	2433.26	-1.42129	3.12804e-72	4.41966e-70
ENSG00000158352	SHROOM4	516.822	2.06674	7.74113e-72	1.08701e-69
ENSG00000111859	NEDD9	1107.94	2.28905	1.44649e-71	2.01869e-69
ENSG00000008517	IL32	406.627	2.87211	4.043e-71	5.60794e-69
ENSG00000163032	VSNL1	744.563	-2.46041	4.71001e-71	6.49353e-69
ENSG00000122861	PLAU	74302.8	1.53417	5.39216e-71	7.38921e-69
ENSG00000164109	MAD2L1	314.285	-2.56711	9.00188e-71	1.2262e-68
ENSG00000071539	TRIP13	317.67	-2.15237	1.83168e-70	2.48018e-68
ENSG00000213859	KCTD11	2429.97	1.6467	3.53384e-70	4.75667e-68
ENSG00000171310	CHST11	1917.53	1.41291	4.46785e-70	5.97851e-68
ENSG00000103489	XYLT1	5344.53	1.68805	5.50272e-70	7.32023e-68
ENSG00000125798	FOXA2	126.144	-4.68736	7.58906e-70	1.0037e-67
ENSG00000075702	WDR62	211.618	-2.70148	9.58812e-70	1.26076e-67
ENSG00000164104	HMGB2	988.231	-2.11746	2.80935e-69	3.67282e-67
ENSG00000122952	ZWINT	284.501	-2.23327	6.90964e-69	8.98174e-67
ENSG00000135476	ESPL1	251.583	-2.46452	7.93654e-69	1.0258e-66
ENSG00000090889	KIF4A	258.855	-2.57407	9.41616e-69	1.21016e-66
ENSG00000185966	LCE3E	321.012	2.63013	1.30042e-68	1.66191e-66
ENSG00000005238	FAM214B	2443.55	1.51966	1.98935e-68	2.52814e-66
ENSG00000136052	SLC41A2	226.22	3.20779	2.00423e-68	2.5329e-66
ENSG00000187134	AKR1C1	1062.04	-2.24312	6.3656e-68	8.00026e-66
ENSG00000171992	SYNPO	5286.27	1.83208	1.51875e-67	1.89827e-65
ENSG00000013810	TACC3	795.289	-2.33314	2.58152e-67	3.20899e-65
ENSG00000196220	SRGAP3	412.159	-2.14604	3.12197e-67	3.85971e-65
ENSG00000003989	SLC7A2	171.852	-3.00739	6.8467e-67	8.41885e-65
ENSG00000142731	PLK4	345.799	-2.5505	9.5309e-67	1.16564e-64
ENSG00000069702	TGFBR3	707.008	-2.94423	1.50661e-66	1.83275e-64
ENSG00000070814	TCOF1	1496.25	-1.71784	2.12781e-66	2.57465e-64
ENSG00000178999	AURKB	230.444	-2.67352	2.24334e-66	2.70008e-64
ENSG00000138180	CEP55	440.377	-2.30587	3.61542e-66	4.32861e-64
ENSG00000220785	MTMR9LP	201.214	3.14629	6.60966e-66	7.87208e-64
ENSG00000188211	NCR3LG1	524.208	-2.15278	1.40564e-65	1.6654e-63
ENSG00000148926	ADM	968.252	-2.01509	2.08216e-65	2.45414e-63
ENSG00000152556	PFKM	1777.45	-1.57101	4.99545e-65	5.85755e-63
ENSG00000125968	ID1	576.155	2.3492	7.45884e-65	8.70122e-63
ENSG00000174640	SLCO2A1	181.32	3.5223	8.73268e-65	1.01353e-62
ENSG00000123975	CKS2	514.216	-2.00516	2.52386e-64	2.91435e-62
ENSG00000134802	SLC43A3	515.73	-2.51591	1.97057e-63	2.26397e-61
ENSG00000197632	SERPINB2	3638.18	-1.98955	2.43427e-63	2.78265e-61
ENSG00000121621	KIF18A	161.264	-3.27457	2.59361e-63	2.94998e-61
ENSG00000041982	TNC	26989.4	1.69318	3.31584e-63	3.75267e-61
ENSG00000080986	NDC80	182.046	-3.02716	3.64782e-63	4.10795e-61
ENSG00000167772	ANGPTL4	466.201	3.23399	8.02354e-63	8.99111e-61
ENSG00000170425	ADORA2B	625.337	-2.01892	1.15207e-62	1.28467e-60
ENSG00000138646	HERC5	381.777	-2.4085	1.42667e-62	1.58312e-60
ENSG00000100867	DHRS2	233.312	6.85364	1.71274e-62	1.89133e-60
ENSG00000095303	PTGS1	624.503	-2.05437	2.09158e-62	2.29852e-60
ENSG00000012048	BRCA1	343.482	-1.97612	2.28798e-62	2.50226e-60
ENSG00000189159	JPT1	4988.86	1.45996	1.20569e-61	1.3123e-59
ENSG00000157456	CCNB2	348.992	-2.5494	1.78338e-61	1.93182e-59
ENSG00000196139	AKR1C3	381.187	-2.0977	2.70095e-61	2.9119e-59
ENSG00000138778	CENPE	631.237	-2.39459	3.50734e-61	3.76344e-59
ENSG00000184661	CDCA2	231.647	-2.56517	3.78943e-61	4.04704e-59
ENSG00000113578	FGF1	315.124	3.01701	3.92396e-61	4.17113e-59
ENSG00000105011	ASF1B	160.265	-2.70419	8.25114e-61	8.73009e-59
ENSG00000128165	ADM2	798.691	1.97406	4.74762e-60	4.99995e-58
ENSG00000175130	MARCKSL1	1482.02	2.206	4.85152e-60	5.08583e-58
ENSG00000136997	MYC	5070.15	-1.76821	1.46775e-59	1.53158e-57
ENSG00000085999	RAD54L	163.834	-2.88704	1.73356e-59	1.80068e-57
ENSG00000111206	FOXM1	978.769	-1.60474	2.54318e-59	2.62965e-57
ENSG00000186871	ERCC6L	134.8	-3.45566	4.50237e-59	4.63439e-57
ENSG00000149428	HYOU1	12401.6	1.74589	5.19624e-59	5.3245e-57
ENSG00000163207	IVL	3072.37	1.93116	9.11284e-59	9.29592e-57
ENSG00000117122	MFAP2	1897.39	1.77295	1.53283e-58	1.55664e-56
ENSG00000151914	DST	58397.2	-1.94734	1.80088e-58	1.82073e-56
ENSG00000131018	SYNE1	1203.86	2.32609	1.45422e-57	1.46374e-55
ENSG00000136010	ALDH1L2	2479.8	2.0839	1.55188e-57	1.55516e-55
ENSG00000135111	TBX3	2232.68	1.42319	1.7729e-57	1.76886e-55
ENSG00000187244	BCAM	3096.34	-2.22941	3.39955e-57	3.37698e-55
ENSG00000124882	EREG	2212.44	-2.15252	4.61994e-57	4.56932e-55
ENSG00000159899	NPR2	872.545	1.6385	5.94819e-57	5.85755e-55
ENSG00000078804	TP53INP2	353.574	2.22435	1.33629e-56	1.31025e-54
ENSG00000144749	LRIG1	389.341	-2.1715	1.70604e-56	1.66562e-54
ENSG00000114812	VIPR1	1245.67	1.78499	3.50781e-56	3.41007e-54
ENSG00000138160	KIF11	544.387	-2.28004	1.50861e-55	1.46034e-53
ENSG00000100196	KDELR3	845.722	2.0878	2.49211e-55	2.40214e-53
ENSG00000115112	TFCP2L1	1053.8	2.00257	6.52265e-55	6.26064e-53
ENSG00000178033	FAM26E	129.125	3.70196	9.17473e-55	8.76919e-53
ENSG00000182253	SYNM	153.643	3.10695	9.26961e-55	8.82281e-53
ENSG00000152217	SETBP1	1292.18	2.0146	3.14619e-54	2.98206e-52
ENSG00000163347	CLDN1	11118.9	-2.24795	1.00812e-53	9.51569e-52
ENSG00000175315	CST6	134.269	3.45882	1.22829e-53	1.15459e-51
ENSG00000079308	TNS1	206.576	2.71229	1.80274e-53	1.6876e-51
ENSG00000176490	DIRAS1	140.419	5.69592	1.85123e-53	1.72589e-51
ENSG00000242265	PEG10	437.892	-2.23017	2.20861e-53	2.05067e-51
ENSG00000027869	SH2D2A	463.566	2.22384	2.77215e-53	2.55307e-51
ENSG00000085840	ORC1	187.505	-2.4113	2.77178e-53	2.55307e-51
ENSG00000054793	ATP9A	1781.25	1.42929	5.47613e-53	5.02303e-51
ENSG00000132780	NASP	1053.63	-1.4857	5.93479e-53	5.42187e-51
ENSG00000103942	HOMER2	700.818	1.84438	1.07751e-52	9.80445e-51
ENSG00000136159	NUDT15	1076.81	-1.77213	1.69317e-52	1.53452e-50
ENSG00000182010	RTKN2	159.559	2.95199	2.79399e-52	2.52213e-50
ENSG00000068489	PRR11	833.704	-1.54888	3.8706e-52	3.48017e-50
ENSG00000138166	DUSP5	2244.18	-1.35289	5.31834e-52	4.76305e-50
ENSG00000035499	DEPDC1B	363.029	-2.04034	8.07402e-52	7.20266e-50
ENSG00000010292	NCAPD2	2463.8	-1.26892	1.42289e-51	1.26437e-49
ENSG00000169994	MYO7B	138.262	5.67481	1.67692e-51	1.4843e-49
ENSG00000171241	SHCBP1	285.541	-2.54543	3.31312e-51	2.9212e-49
ENSG00000116285	ERRFI1	3719.03	-1.54081	5.99337e-51	5.26399e-49
ENSG00000044574	HSPA5	54829.9	2.27788	1.43769e-50	1.25787e-48
ENSG00000135636	DYSF	192.932	2.61745	1.54599e-50	1.34744e-48
ENSG00000198826	ARHGAP11A	674.955	-1.93068	1.89015e-50	1.64111e-48
ENSG00000058804	NDC1	896.072	-1.57436	2.20751e-50	1.90937e-48
ENSG00000007944	MYLIP	184.09	-2.39849	2.98247e-50	2.56989e-48
ENSG00000165891	E2F7	4135.13	1.76102	3.37713e-50	2.89898e-48
ENSG00000134198	TSPAN2	117.829	4.08832	5.23289e-50	4.47511e-48
ENSG00000102934	PLLP	195.015	-2.39134	6.42611e-50	5.47495e-48
ENSG00000267710	EDDM13	215.749	2.20046	8.4605e-50	7.18132e-48
ENSG00000183856	IQGAP3	615.585	-1.94747	1.07953e-49	9.12907e-48
ENSG00000111716	LDHB	10030.4	-1.17453	1.40712e-49	1.18552e-47
ENSG00000138182	KIF20B	710.805	-2.21094	7.49902e-49	6.29475e-47
ENSG00000163050	COQ8A	159.84	-2.61387	1.6402e-48	1.37174e-46
ENSG00000011422	PLAUR	1115.32	1.8012	2.79479e-48	2.32878e-46
ENSG00000181885	CLDN7	1425.09	1.63429	2.90064e-48	2.40817e-46
ENSG00000181104	F2R	5163.66	-1.5464	5.25246e-48	4.34484e-46
ENSG00000099860	GADD45B	813.981	1.66587	9.31744e-48	7.67946e-46
ENSG00000100234	TIMP3	6758.39	1.52908	1.34131e-47	1.10152e-45
ENSG00000111665	CDCA3	151.77	-2.42637	1.34942e-47	1.10419e-45
ENSG00000140451	PIF1	128.138	-3.05462	1.75171e-47	1.42824e-45
ENSG00000104341	LAPTM4B	2658.89	-1.19239	1.83317e-47	1.48932e-45
ENSG00000131711	MAP1B	2565.22	2.14391	2.96918e-47	2.40366e-45
ENSG00000198833	UBE2J1	2777.56	1.3898	7.08365e-47	5.71414e-45
ENSG00000177169	ULK1	2661.66	1.53329	7.95577e-47	6.39498e-45
ENSG00000110031	LPXN	821.577	1.93783	1.24436e-46	9.96717e-45
ENSG00000116183	PAPPA2	142.304	3.06772	6.89505e-46	5.50346e-44
ENSG00000164237	CMBL	330.899	-1.75929	1.11469e-45	8.86609e-44
ENSG00000114115	RBP1	1174.5	1.45324	1.59352e-45	1.26305e-43
ENSG00000151917	BEND6	290.301	2.13643	1.70687e-45	1.34819e-43
ENSG00000144554	FANCD2	255.276	-2.01791	2.16738e-45	1.706e-43
ENSG00000172260	NEGR1	212.1	2.63294	2.72755e-45	2.13953e-43
ENSG00000165480	SKA3	159.27	-2.43986	2.9697e-45	2.32147e-43
ENSG00000140534	TICRR	142.268	-2.64011	3.04247e-45	2.37021e-43
ENSG00000243927	MRPS6	1563.97	-2.43563	5.02512e-45	3.90142e-43
ENSG00000187775	DNAH17	108.741	3.32661	5.25318e-45	4.06461e-43
ENSG00000169359	SLC33A1	2462.4	1.33155	5.33065e-45	4.11057e-43
ENSG00000146918	NCAPG2	662.714	-1.83989	1.09896e-44	8.44569e-43
ENSG00000134668	SPOCD1	213.609	2.51351	1.15566e-44	8.85151e-43
ENSG00000138316	ADAMTS14	162.092	3.1717	1.73017e-44	1.32074e-42
ENSG00000178372	CALML5	507.99	2.11592	2.678e-44	2.03743e-42
ENSG00000128590	DNAJB9	2167.89	2.15249	2.91124e-44	2.20749e-42
ENSG00000163689	C3orf67	821.124	1.5974	4.15865e-44	3.14289e-42
ENSG00000065328	MCM10	72.7941	-3.94058	4.37791e-44	3.29764e-42
ENSG00000182481	KPNA2	1788.05	-1.35434	5.72351e-44	4.29698e-42
ENSG00000101230	ISM1	83.6416	-3.6865	6.26918e-44	4.69116e-42
ENSG00000070371	CLTCL1	1527.9	1.35013	7.57478e-44	5.64955e-42
ENSG00000093009	CDC45	144.69	-2.62106	9.83524e-44	7.3115e-42
ENSG00000119946	CNNM1	85.2489	-5.77881	1.07874e-43	7.9932e-42
ENSG00000151503	NCAPD3	882.183	-1.41192	1.24318e-43	9.18176e-42
ENSG00000157613	CREB3L1	130.631	2.96496	1.66831e-43	1.22818e-41
ENSG00000231007	CDC20P1	191.732	-2.48539	1.82508e-43	1.33926e-41
ENSG00000091651	ORC6	177.704	-2.19158	2.24092e-43	1.63911e-41
ENSG00000129810	SGO1	85.2132	-3.35007	5.46364e-43	3.98355e-41
ENSG00000250746	AC105250.1	1557.34	2.23388	6.33913e-43	4.60711e-41
ENSG00000236333	TRHDE-AS1	299.955	1.90984	7.56412e-43	5.47989e-41
ENSG00000183496	MEX3B	184.692	2.28941	7.59825e-43	5.48714e-41
ENSG00000121957	GPSM2	1671.49	-1.32265	8.67928e-43	6.24799e-41
ENSG00000051108	HERPUD1	6336.27	1.9796	8.89215e-43	6.38103e-41
ENSG00000165863	C10orf82	137.113	2.70451	9.83873e-43	7.03809e-41
ENSG00000139354	GAS2L3	159.255	-2.78864	1.41453e-42	1.00871e-40
ENSG00000270504	AL391422.3	519.697	1.84977	2.19542e-42	1.56067e-40
ENSG00000086062	B4GALT1	9248.59	1.12381	2.65118e-42	1.87879e-40
ENSG00000111247	RAD51AP1	115.191	-2.9301	3.88737e-42	2.74627e-40
ENSG00000176749	CDK5R1	1282.11	1.49832	4.43366e-42	3.1225e-40
ENSG00000064300	NGFR	793.536	-1.57453	4.47388e-42	3.1411e-40
ENSG00000167670	CHAF1A	296.283	-1.77405	4.63743e-42	3.24592e-40
ENSG00000198742	SMURF1	5215.84	1.16277	5.40573e-42	3.77207e-40
ENSG00000136068	FLNB	79723.7	1.34343	5.86211e-42	4.07802e-40
ENSG00000163884	KLF15	93.1523	-3.11274	5.97626e-42	4.14475e-40
ENSG00000225783	MIAT	87.4814	4.35391	9.81196e-42	6.78427e-40
ENSG00000133119	RFC3	248.193	-2.18228	1.04723e-41	7.2189e-40
ENSG00000170961	HAS2	88.4969	4.51553	1.54969e-41	1.06503e-39
ENSG00000165490	DDIAS	102.324	-2.91235	2.72254e-41	1.86543e-39
ENSG00000167861	HID1	93.7524	3.56947	2.75112e-41	1.87935e-39
ENSG00000115380	EFEMP1	2087.53	-1.24624	5.72799e-41	3.90121e-39
ENSG00000231672	DIRC3	226.761	-2.62713	7.21153e-41	4.89695e-39
ENSG00000140525	FANCI	959.053	-1.69703	7.7967e-41	5.27855e-39
ENSG00000105419	MEIS3	134.466	2.68111	1.86555e-40	1.25928e-38
ENSG00000163808	KIF15	105.065	-2.89461	1.89698e-40	1.2767e-38
ENSG00000175040	CHST2	878.471	-1.81352	2.31022e-40	1.55024e-38
ENSG00000163975	MELTF	591.618	1.77706	2.40526e-40	1.60926e-38
ENSG00000128944	KNSTRN	407.926	-1.60117	6.93788e-40	4.62824e-38
ENSG00000090447	TFAP4	248.864	-2.19792	3.42528e-39	2.27831e-37
ENSG00000177675	CD163L1	84.8236	-3.45074	7.30868e-39	4.84717e-37
ENSG00000170465	KRT6C	1709.99	1.30415	8.10791e-39	5.36159e-37
ENSG00000150764	DIXDC1	2389.28	1.36897	9.86407e-39	6.504e-37
ENSG00000196878	LAMB3	225073	1.47012	1.1649e-38	7.65871e-37
ENSG00000136883	KIF12	247.8	2.03396	1.35663e-38	8.89355e-37
ENSG00000161888	SPC24	81.0256	-3.10865	1.45145e-38	9.48783e-37
ENSG00000155189	AGPAT5	698.261	-1.53732	1.65051e-38	1.07581e-36
ENSG00000184702	SEPT5	375.033	1.91853	2.06359e-38	1.34122e-36
ENSG00000125630	POLR1B	740.858	-1.45631	2.25687e-38	1.46266e-36
ENSG00000104154	SLC30A4	587.431	1.60023	2.83467e-38	1.8319e-36
ENSG00000177602	HASPIN	101.464	-2.73007	2.95665e-38	1.90532e-36
ENSG00000116830	TTF2	624.652	-1.68962	2.99765e-38	1.92628e-36
ENSG00000136492	BRIP1	178.693	-2.07497	3.78323e-38	2.42425e-36
ENSG00000134243	SORT1	642.038	1.6308	3.808e-38	2.43327e-36
ENSG00000168268	NT5DC2	2285.47	1.48436	4.13452e-38	2.63451e-36
ENSG00000198796	ALPK2	97.6053	3.95647	5.3044e-38	3.37052e-36
ENSG00000119326	CTNNAL1	3800.83	-1.50226	6.13521e-38	3.88757e-36
ENSG00000177098	SCN4B	1119.2	-1.31346	9.46641e-38	5.98172e-36
ENSG00000167513	CDT1	236.467	-2.10663	2.0869e-37	1.31504e-35
ENSG00000178922	HYI	1561.44	1.59185	3.07058e-37	1.92954e-35
ENSG00000031081	ARHGAP31	426.438	1.76073	4.70119e-37	2.94608e-35
ENSG00000095970	TREM2	83.5792	-3.3682	7.49706e-37	4.68525e-35
ENSG00000268655	AC008687.4	97.0723	3.80459	8.25733e-37	5.14624e-35
ENSG00000002587	HS3ST1	293.702	-1.85476	8.71784e-37	5.4184e-35
ENSG00000154839	SKA1	116.37	-2.41347	1.37965e-36	8.55155e-35
ENSG00000189431	RASSF10	261.852	1.98187	1.43074e-36	8.84416e-35
ENSG00000185760	KCNQ5	383.419	-1.52444	1.67576e-36	1.03307e-34
ENSG00000176208	ATAD5	113.475	-2.73767	2.02802e-36	1.24685e-34
ENSG00000147852	VLDLR	558.409	1.71048	2.23976e-36	1.37332e-34
ENSG00000072163	LIMS2	90.4831	3.56083	2.70109e-36	1.65173e-34
ENSG00000100526	CDKN3	150.461	-2.18484	3.70236e-36	2.25794e-34
ENSG00000144136	SLC20A1	6191.81	-1.16068	4.60346e-36	2.79999e-34
ENSG00000117016	RIMS3	335.334	1.69569	5.33287e-36	3.23499e-34
ENSG00000111602	TIMELESS	679.7	-1.40028	7.32732e-36	4.43303e-34
ENSG00000171320	ESCO2	62.3785	-3.66349	7.34744e-36	4.43341e-34
ENSG00000168140	VASN	757.685	1.77678	9.44553e-36	5.68431e-34
ENSG00000112902	SEMA5A	428.43	1.6176	9.5013e-36	5.70278e-34
ENSG00000198910	L1CAM	2640.44	1.57467	1.03807e-35	6.2142e-34
ENSG00000140931	CMTM3	763.681	1.34514	1.20661e-35	7.20421e-34
ENSG00000128228	SDF2L1	696.271	2.04872	4.01941e-35	2.39355e-33
ENSG00000137135	ARHGEF39	67.2534	-3.1573	4.34988e-35	2.58358e-33
ENSG00000197712	FAM114A1	3073.99	1.17691	4.46282e-35	2.64376e-33
ENSG00000127329	PTPRB	91.3559	3.05471	4.48896e-35	2.64594e-33
ENSG00000133216	EPHB2	267.059	1.71857	4.48978e-35	2.64594e-33
ENSG00000108561	C1QBP	2192.4	-1.16584	6.62811e-35	3.89603e-33
ENSG00000117245	KIF17	114.21	-2.74324	7.56837e-35	4.43725e-33
ENSG00000109182	CWH43	3165.41	1.53678	7.70111e-35	4.50347e-33
ENSG00000162063	CCNF	312.445	-1.79906	1.22872e-34	7.16689e-33
ENSG00000137802	MAPKBP1	3790.24	-1.32301	1.35091e-34	7.85948e-33
ENSG00000151849	CENPJ	239.113	-1.78872	1.37963e-34	8.00607e-33
ENSG00000149573	MPZL2	6712.61	-1.32688	1.40447e-34	8.12951e-33
ENSG00000115163	CENPA	166.993	-2.57953	1.56353e-34	9.02719e-33
ENSG00000152767	FARP1	1338.1	1.26211	1.57681e-34	9.08082e-33
ENSG00000062038	CDH3	46396.5	1.21096	1.66577e-34	9.56892e-33
ENSG00000154914	USP43	446.104	1.61123	2.58585e-34	1.47796e-32
ENSG00000198855	FICD	195.136	2.16951	2.57991e-34	1.47796e-32
ENSG00000167775	CD320	396.71	-1.76214	2.70469e-34	1.54201e-32
ENSG00000165072	MAMDC2	777.306	1.6031	3.03573e-34	1.72642e-32
ENSG00000008283	CYB561	1864.89	1.3091	3.15343e-34	1.78888e-32
ENSG00000150961	SEC24D	3930.77	1.34314	3.29416e-34	1.86407e-32
ENSG00000196611	MMP1	650.405	1.75861	3.39471e-34	1.9162e-32
ENSG00000155846	PPARGC1B	279.993	-1.8251	3.42711e-34	1.9297e-32
ENSG00000156113	KCNMA1	271.615	1.83635	5.79938e-34	3.25739e-32
ENSG00000188624	IGFL3	633.461	1.46553	6.9227e-34	3.87876e-32
ENSG00000129595	EPB41L4A	221.206	2.01035	8.16649e-34	4.56441e-32
ENSG00000138658	ZGRF1	123.252	-2.28647	1.35352e-33	7.54651e-32
ENSG00000077157	PPP1R12B	995.42	-1.44889	1.72233e-33	9.57934e-32
ENSG00000100100	PIK3IP1	2379.75	1.31485	1.74384e-33	9.67532e-32
ENSG00000235513	AL035681.1	101.154	2.88084	1.88656e-33	1.04417e-31
ENSG00000176890	TYMS	999.196	-1.20318	1.90589e-33	1.05231e-31
ENSG00000198743	SLC5A3	4606.81	-2.9843	1.95115e-33	1.07309e-31
ENSG00000242125	SNHG3	572.644	-1.48858	1.95295e-33	1.07309e-31
ENSG00000068078	FGFR3	1567.47	-1.7003	2.18884e-33	1.1998e-31
ENSG00000187957	DNER	155.523	-2.30095	2.222e-33	1.21505e-31
ENSG00000250254	PTTG2	176.421	-2.13352	3.33656e-33	1.82014e-31
ENSG00000275620	FLJ16779	69.0961	3.56885	4.34239e-33	2.36317e-31
ENSG00000187741	FANCA	207.176	-1.98351	5.68177e-33	3.0847e-31
ENSG00000234819	AL353705.4	122.243	-2.19824	6.15272e-33	3.33243e-31
ENSG00000131389	SLC6A6	2826.4	-1.26729	6.89192e-33	3.72393e-31
ENSG00000169851	PCDH7	1959.62	-1.33259	8.52362e-33	4.59468e-31
ENSG00000091592	NLRP1	5444	1.21918	8.77473e-33	4.71886e-31
ENSG00000100714	MTHFD1	1305.69	-1.1078	1.09818e-32	5.89184e-31
ENSG00000127561	SYNGR3	95.7941	2.64449	1.11098e-32	5.94651e-31
ENSG00000240764	PCDHGC5	178.395	2.1859	1.1655e-32	6.22366e-31
ENSG00000183688	RFLNB	964.968	1.39687	1.21267e-32	6.4604e-31
ENSG00000189007	ADAT2	262.481	-1.60201	1.61548e-32	8.58618e-31
ENSG00000111348	ARHGDIB	508.815	-1.45903	1.93106e-32	1.02396e-30
ENSG00000140263	SORD	436.405	-1.40882	2.39711e-32	1.26813e-30
ENSG00000092853	CLSPN	87.0355	-2.61793	3.28451e-32	1.73355e-30
ENSG00000215895	AL354702.1	449.313	2.19932	3.2979e-32	1.73659e-30
ENSG00000183049	CAMK1D	134.752	2.26219	3.50002e-32	1.83876e-30
ENSG00000158402	CDC25C	66.3084	-3.08696	4.59814e-32	2.4101e-30
ENSG00000165169	DYNLT3	1019.26	1.37956	4.95357e-32	2.59043e-30
ENSG00000099204	ABLIM1	2871.09	-1.60274	5.20669e-32	2.71655e-30
ENSG00000196209	SIRPB2	61.4201	-3.14765	6.09108e-32	3.17071e-30
ENSG00000173077	DEC1	83.6601	3.59364	6.44254e-32	3.346e-30
ENSG00000123689	G0S2	6305.55	2.68187	6.74341e-32	3.49429e-30
ENSG00000115902	SLC1A4	2860.22	1.20778	7.21339e-32	3.72932e-30
ENSG00000204856	FAM216A	84.5274	-2.79211	7.77224e-32	4.00914e-30
ENSG00000251493	FOXD1	524.706	1.77782	8.85434e-32	4.55698e-30
ENSG00000213005	PTTG3P	171.305	-2.09899	1.19136e-31	6.1176e-30
ENSG00000160209	PDXK	9569.03	1.2489	2.24974e-31	1.15264e-29
ENSG00000113916	BCL6	930.365	-1.73003	2.32475e-31	1.18839e-29
ENSG00000179598	PLD6	66.4459	-3.50944	3.07445e-31	1.56811e-29
ENSG00000159842	ABR	3218.86	1.29171	3.45665e-31	1.7591e-29
ENSG00000135269	TES	5689.94	1.35079	3.94946e-31	2.00541e-29
ENSG00000092964	DPYSL2	1775.68	1.31151	5.49568e-31	2.78432e-29
ENSG00000205488	CALML3-AS1	117.115	2.36621	6.30587e-31	3.18769e-29
ENSG00000142494	SLC47A1	66.2611	-2.94925	8.45359e-31	4.26391e-29
ENSG00000132031	MATN3	221.958	1.74327	9.61133e-31	4.83714e-29
ENSG00000136111	TBC1D4	796.117	-1.3922	1.00373e-30	5.04035e-29
ENSG00000050438	SLC4A8	199.218	1.99979	1.07926e-30	5.4077e-29
ENSG00000126215	XRCC3	246.147	-1.99755	1.08179e-30	5.40848e-29
ENSG00000076716	GPC4	242.233	1.84127	1.21641e-30	6.0682e-29
ENSG00000114200	BCHE	188.159	-1.94078	1.27597e-30	6.35139e-29
ENSG00000174371	EXO1	61.139	-3.12215	1.28852e-30	6.39984e-29
ENSG00000116016	EPAS1	8731.9	-1.165	1.84673e-30	9.15237e-29
ENSG00000258976	AC013451.2	113.414	2.63788	2.03801e-30	1.00784e-28
ENSG00000130826	DKC1	1340.37	-1.17561	3.02197e-30	1.49119e-28
ENSG00000120471	TP53AIP1	618.906	-1.47815	3.39688e-30	1.67256e-28
ENSG00000029534	ANK1	147.762	-2.14444	5.15874e-30	2.53458e-28
ENSG00000181830	SLC35C1	1387.23	1.40096	5.59924e-30	2.74508e-28
ENSG00000144591	GMPPA	1583.1	1.30498	7.35953e-30	3.60032e-28
ENSG00000131871	SELENOS	1741.69	1.13413	7.45187e-30	3.63767e-28
ENSG00000100558	PLEK2	5106.06	1.27665	7.7301e-30	3.7654e-28
ENSG00000163738	MTHFD2L	186.791	-2.23934	9.10349e-30	4.42492e-28
ENSG00000185070	FLRT2	9568.69	1.22215	9.35057e-30	4.53533e-28
ENSG00000071051	NCK2	4831.65	1.22336	1.27647e-29	6.1781e-28
ENSG00000276600	RAB7B	391.483	-1.64385	1.42682e-29	6.89115e-28
ENSG00000168994	PXDC1	2124.15	1.1562	2.12408e-29	1.0237e-27
ENSG00000176170	SPHK1	4469.54	1.82786	2.43893e-29	1.17296e-27
ENSG00000257564	AC068993.1	319.631	1.78098	2.5677e-29	1.23228e-27
ENSG00000188312	CENPP	94.4631	-2.43502	2.59619e-29	1.24333e-27
ENSG00000129195	PIMREG	70.9475	-2.7277	2.95374e-29	1.41159e-27
ENSG00000164649	CDCA7L	777.053	-1.31463	3.01173e-29	1.43629e-27
ENSG00000112118	MCM3	726.345	-1.30963	3.21805e-29	1.53147e-27
ENSG00000185418	TARSL2	654.896	1.42867	3.37272e-29	1.60173e-27
ENSG00000121211	MND1	64.3511	-3.01074	4.0774e-29	1.93235e-27
ENSG00000171914	TLN2	877.277	1.26063	4.30916e-29	2.03794e-27
ENSG00000124120	TTPAL	3879.39	1.28458	4.70084e-29	2.21856e-27
ENSG00000143631	FLG	372.027	-1.46317	5.5551e-29	2.6163e-27
ENSG00000184164	CRELD2	1011.42	1.67144	7.04704e-29	3.31211e-27
ENSG00000119681	LTBP2	20015.6	1.47629	7.11539e-29	3.33734e-27
ENSG00000101224	CDC25B	2337.67	-1.73039	7.26835e-29	3.40207e-27
ENSG00000149380	P4HA3	71.0664	3.18358	7.90413e-29	3.69206e-27
ENSG00000171017	LRRC8E	1940.67	1.2913	8.18318e-29	3.81457e-27
ENSG00000138035	PNPT1	600.093	-1.31094	8.89309e-29	4.13702e-27
ENSG00000137942	FNBP1L	1436.56	1.4542	9.42295e-29	4.37456e-27
ENSG00000134222	PSRC1	188.799	-1.74859	9.44579e-29	4.37623e-27
ENSG00000198856	OSTC	2127.23	1.21553	1.07121e-28	4.9528e-27
ENSG00000152642	GPD1L	158.616	-2.03072	1.15536e-28	5.33107e-27
ENSG00000178031	ADAMTSL1	107.628	-2.28646	1.1602e-28	5.34256e-27
ENSG00000197299	BLM	67.7453	-2.78035	1.54479e-28	7.09919e-27
ENSG00000161800	RACGAP1	1051.09	-1.34007	1.56986e-28	7.19982e-27
ENSG00000196502	SULT1A1	54.2505	-3.1428	1.60771e-28	7.35861e-27
ENSG00000116711	PLA2G4A	915.561	-1.76736	2.16682e-28	9.89775e-27
ENSG00000162298	SYVN1	1857.39	1.12683	2.185e-28	9.96081e-27
ENSG00000145220	LYAR	349.441	-1.58283	2.52988e-28	1.15099e-26
ENSG00000140519	RHCG	4845.8	1.42535	2.86044e-28	1.29879e-26
ENSG00000226650	KIF4B	58.1405	-2.92826	3.77723e-28	1.71164e-26
ENSG00000109790	KLHL5	2798.89	1.28213	3.89167e-28	1.75999e-26
ENSG00000261373	VPS9D1-AS1	54.9382	-3.15408	4.06246e-28	1.83359e-26
ENSG00000101187	SLCO4A1	238.414	-2.05378	9.28393e-28	4.182e-26
ENSG00000016402	IL20RA	131.737	-2.13023	1.13595e-27	5.10683e-26
ENSG00000121858	TNFSF10	2007.45	1.53315	1.73861e-27	7.80076e-26
ENSG00000163703	CRELD1	919.998	1.6671	1.97502e-27	8.84403e-26
ENSG00000109674	NEIL3	54.663	-3.52152	2.00134e-27	8.94429e-26
ENSG00000004478	FKBP4	2537.88	-1.19205	3.07984e-27	1.37373e-25
ENSG00000121207	LRAT	132.651	2.10834	3.93012e-27	1.74956e-25
ENSG00000170515	PA2G4	1572.77	-1.05268	4.34427e-27	1.93015e-25
ENSG00000171877	FRMD5	1053.64	1.12259	4.81521e-27	2.13521e-25
ENSG00000115590	IL1R2	119.566	2.41984	5.10121e-27	2.25763e-25
ENSG00000058262	SEC61A1	13854.5	0.937937	5.45039e-27	2.40749e-25
ENSG00000198554	WDHD1	388.64	-1.55863	5.68396e-27	2.50579e-25
ENSG00000258021	AC025259.2	455.943	1.42106	6.02025e-27	2.64891e-25
ENSG00000108106	UBE2S	133.883	-2.06663	7.67167e-27	3.36902e-25
ENSG00000135048	TMEM2	2300.77	1.31496	7.72857e-27	3.38747e-25
ENSG00000153162	BMP6	54.6546	4.27692	8.48078e-27	3.71001e-25
ENSG00000165617	DACT1	75.8651	3.00519	9.94558e-27	4.34246e-25
ENSG00000157227	MMP14	39331.1	1.05162	1.11328e-26	4.8515e-25
ENSG00000138448	ITGAV	18993	1.4691	1.25114e-26	5.44187e-25
ENSG00000147394	ZNF185	4138.83	1.19191	1.4685e-26	6.3751e-25
ENSG00000169047	IRS1	2160.6	-1.37279	1.51587e-26	6.56819e-25
ENSG00000154127	UBASH3B	1367.47	1.14861	1.65677e-26	7.16505e-25
ENSG00000112096	SOD2	2394.61	-1.17107	1.83012e-26	7.89971e-25
ENSG00000144476	ACKR3	475.836	1.39938	2.12492e-26	9.15485e-25
ENSG00000111335	OAS2	2587.64	-1.44019	2.5633e-26	1.10227e-24
ENSG00000180530	NRIP1	3332	1.33532	3.33587e-26	1.43178e-24
ENSG00000129173	E2F8	67.9896	-2.78817	4.72846e-26	2.02567e-24
ENSG00000251191	LINC00589	52.7523	-2.94202	6.16431e-26	2.63582e-24
ENSG00000075223	SEMA3C	17178.7	1.50318	6.69484e-26	2.8573e-24
ENSG00000104738	MCM4	1271.41	-1.09503	6.76195e-26	2.88054e-24
ENSG00000175166	PSMD2	18847.6	0.987265	7.21529e-26	3.06791e-24
ENSG00000143797	MBOAT2	7973.25	1.15811	8.11304e-26	3.4432e-24
ENSG00000187608	ISG15	1556.46	-1.49576	9.46899e-26	4.01118e-24
ENSG00000147536	GINS4	122.484	-1.96973	9.7427e-26	4.11946e-24
ENSG00000141052	MYOCD	71.5784	5.82756	1.00096e-25	4.22445e-24
ENSG00000162757	C1orf74	3555.61	1.38351	1.2306e-25	5.18402e-24
ENSG00000141068	KSR1	225.102	1.68043	1.34263e-25	5.64551e-24
ENSG00000073111	MCM2	340.359	-1.62069	1.4207e-25	5.96275e-24
ENSG00000151632	AKR1C2	854.289	-1.65653	1.6367e-25	6.85666e-24
ENSG00000143556	S100A7	166.897	2.79891	1.73364e-25	7.24941e-24
ENSG00000141579	ZNF750	623.922	-1.81867	1.75369e-25	7.31979e-24
ENSG00000167100	SAMD14	95.6875	2.67159	1.97787e-25	8.2404e-24
ENSG00000162139	NEU3	430.923	-1.542	1.98303e-25	8.24681e-24
ENSG00000020181	ADGRA2	51.3737	3.91899	2.25683e-25	9.3683e-24
ENSG00000115053	NCL	11764.3	-0.979999	2.26899e-25	9.40164e-24
ENSG00000163297	ANTXR2	9119.56	1.21135	4.0572e-25	1.67806e-23
ENSG00000081985	IL12RB2	207.325	-1.6417	4.18766e-25	1.72574e-23
ENSG00000159363	ATP13A2	3657.67	1.69939	4.18111e-25	1.72574e-23
ENSG00000092929	UNC13D	213.685	1.82295	4.57054e-25	1.88012e-23
ENSG00000133985	TTC9	143.376	1.91672	4.57935e-25	1.88034e-23
ENSG00000214357	NEURL1B	2246.49	1.0518	4.76337e-25	1.95238e-23
ENSG00000070404	FSTL3	7363.76	1.39168	5.03645e-25	2.06059e-23
ENSG00000100749	VRK1	317.877	-1.59542	8.56883e-25	3.49953e-23
ENSG00000065183	WDR3	556.024	-1.25677	1.0717e-24	4.36899e-23
ENSG00000213684	LDHBP2	610.077	-1.19067	1.21238e-24	4.93365e-23
ENSG00000183486	MX2	203.27	-2.35303	1.32485e-24	5.38173e-23
ENSG00000048162	NOP16	359.104	-1.59578	1.34543e-24	5.45558e-23
ENSG00000185885	IFITM1	2237.84	-1.6611	1.67973e-24	6.79901e-23
ENSG00000047849	MAP4	18055.9	0.871318	1.70712e-24	6.89761e-23
ENSG00000113083	LOX	54.596	3.3875	1.72881e-24	6.97288e-23
ENSG00000069849	ATP1B3	4655.96	-1.29224	1.73521e-24	6.98631e-23
ENSG00000204644	ZFP57	679.109	1.19187	1.94019e-24	7.79778e-23
ENSG00000163464	CXCR1	49.7049	3.63674	2.0405e-24	8.18646e-23
ENSG00000163399	ATP1A1	18440.3	-1.12559	2.32746e-24	9.3213e-23
ENSG00000138356	AOX1	157.882	-1.80343	3.37404e-24	1.34891e-22
ENSG00000136143	SUCLA2	2258.41	-1.6088	3.4576e-24	1.37989e-22
ENSG00000062716	VMP1	5642.43	1.1847	4.11374e-24	1.63887e-22
ENSG00000011201	ANOS1	216.665	1.81743	4.92961e-24	1.96047e-22
ENSG00000137975	CLCA2	8623.17	-1.20057	5.8757e-24	2.33264e-22
ENSG00000109101	FOXN1	148.92	-2.24916	6.47617e-24	2.56655e-22
ENSG00000250303	AP002884.3	133.091	-1.8112	6.89879e-24	2.72928e-22
ENSG00000101945	SUV39H1	201.03	-1.61607	8.24262e-24	3.25526e-22
ENSG00000211455	STK38L	1428.16	1.27887	8.54256e-24	3.36787e-22
ENSG00000183287	CCBE1	573.797	-1.38602	9.47936e-24	3.73073e-22
ENSG00000184985	SORCS2	55.1496	3.20658	9.97596e-24	3.9194e-22
ENSG00000266094	RASSF5	604.419	-1.78612	1.15217e-23	4.51888e-22
ENSG00000145604	SKP2	655.625	-1.15092	1.20653e-23	4.72396e-22
ENSG00000146410	MTFR2	57.1609	-3.22289	1.29382e-23	5.057e-22
ENSG00000241685	ARPC1A	766.661	1.1464	1.29976e-23	5.0715e-22
ENSG00000078081	LAMP3	238.153	-1.84726	1.31793e-23	5.13359e-22
ENSG00000018236	CNTN1	3023.92	-1.13618	1.56112e-23	6.07048e-22
ENSG00000166508	MCM7	1546.38	-1.18663	1.59194e-23	6.17977e-22
ENSG00000115232	ITGA4	405.952	-1.72631	1.88666e-23	7.31137e-22
ENSG00000163803	PLB1	119.68	-1.90486	2.41628e-23	9.34788e-22
ENSG00000220418	TUBB3P1	46.8715	3.97478	2.53486e-23	9.79e-22
ENSG00000203760	CENPW	162.249	-1.71912	2.64212e-23	1.01869e-21
ENSG00000104611	SH2D4A	476.872	1.36594	2.99854e-23	1.15416e-21
ENSG00000153044	CENPH	249.031	-1.43737	3.32853e-23	1.27901e-21
ENSG00000229656	AL365203.1	110.539	1.9872	3.69077e-23	1.41581e-21
ENSG00000128965	CHAC1	673.95	1.66404	4.62229e-23	1.77017e-21
ENSG00000120742	SERP1	5485.78	1.10532	4.81306e-23	1.84013e-21
ENSG00000107105	ELAVL2	483.014	-1.44923	5.45229e-23	2.08102e-21
ENSG00000162849	KIF26B	1721.8	1.21182	5.50769e-23	2.09864e-21
ENSG00000179546	HTR1D	140.856	2.03159	5.82828e-23	2.21709e-21
ENSG00000162576	MXRA8	52.0439	3.19712	6.84172e-23	2.59826e-21
ENSG00000106070	GRB10	1795.15	1.09515	7.62146e-23	2.88955e-21
ENSG00000143333	RGS16	51.6523	-3.00043	7.67055e-23	2.90332e-21
ENSG00000155090	KLF10	1202.94	1.2908	8.02042e-23	3.03071e-21
ENSG00000272398	CD24	6874.35	1.22361	8.97325e-23	3.38513e-21
ENSG00000171658	NMRAL2P	87.5537	-2.13895	1.0937e-22	4.11911e-21
ENSG00000174469	CNTNAP2	142.663	1.92106	1.31673e-22	4.95091e-21
ENSG00000100664	EIF5	4979.28	1.18292	1.44399e-22	5.42045e-21
ENSG00000185585	OLFML2A	1499.4	-1.66245	1.63934e-22	6.14362e-21
ENSG00000109084	TMEM97	372.679	-1.30685	1.64628e-22	6.15946e-21
ENSG00000174792	C4orf26	164.704	8.56455	1.73425e-22	6.47795e-21
ENSG00000186767	SPIN4	1049.55	-1.85244	2.11418e-22	7.88414e-21
ENSG00000124357	NAGK	1552.49	1.10881	2.41293e-22	8.98352e-21
ENSG00000066629	EML1	598.178	1.29963	2.69906e-22	1.00324e-20
ENSG00000100350	FOXRED2	86.9686	-2.0961	2.73482e-22	1.01487e-20
ENSG00000125885	MCM8	447.391	-1.29265	3.16315e-22	1.17191e-20
ENSG00000133687	TMTC1	643.07	-1.56466	3.21042e-22	1.18749e-20
ENSG00000088826	SMOX	348.494	1.57354	3.22878e-22	1.19234e-20
ENSG00000151474	FRMD4A	858.727	-1.11858	3.34584e-22	1.23357e-20
ENSG00000119242	CCDC92	1315.69	1.17274	4.43797e-22	1.63357e-20
ENSG00000101333	PLCB4	344.944	1.8076	4.8299e-22	1.77497e-20
ENSG00000180198	RCC1	2124.08	-1.10052	4.98298e-22	1.82827e-20
ENSG00000275216	AL161431.1	1710.58	-1.50441	5.0145e-22	1.83687e-20
ENSG00000272734	ADIRF-AS1	945.238	-1.23953	5.26187e-22	1.92439e-20
ENSG00000167549	CORO6	2203.27	1.29194	5.48934e-22	2.00436e-20
ENSG00000204217	BMPR2	7243.41	1.37974	5.83027e-22	2.12543e-20
ENSG00000187951	ARHGAP11B	143.548	-1.69332	5.96451e-22	2.17089e-20
ENSG00000139629	GALNT6	5063.49	0.963657	6.34232e-22	2.30472e-20
ENSG00000258791	LINC00520	208.725	-1.91583	6.7234e-22	2.4393e-20
ENSG00000138640	FAM13A	172.002	-1.68537	6.87826e-22	2.49151e-20
ENSG00000058056	USP13	171.283	-1.67272	7.07003e-22	2.5569e-20
ENSG00000167797	CDK2AP2	1088.96	1.3827	7.35743e-22	2.65662e-20
ENSG00000164087	POC1A	260.885	-1.51393	8.42733e-22	3.03811e-20
ENSG00000140511	HAPLN3	274.293	1.60935	8.75845e-22	3.15249e-20
ENSG00000112812	PRSS16	246.562	1.51004	9.21635e-22	3.31059e-20
ENSG00000115226	FNDC4	648.256	1.46841	9.22682e-22	3.31059e-20
ENSG00000178607	ERN1	1233.75	1.12257	9.40739e-22	3.37007e-20
ENSG00000160712	IL6R	1067.39	-1.46205	9.95078e-22	3.55913e-20
ENSG00000162390	ACOT11	265.201	1.76761	1.11992e-21	3.99938e-20
ENSG00000148834	GSTO1	4826.53	0.90354	1.31312e-21	4.68196e-20
ENSG00000179431	FJX1	1353.16	-1.55381	1.61855e-21	5.76192e-20
ENSG00000255346	NOX5	50.2166	3.21144	1.7509e-21	6.22337e-20
ENSG00000089127	OAS1	1063.41	-1.50936	1.78866e-21	6.34764e-20
ENSG00000183763	TRAIP	71.2787	-2.33671	1.97283e-21	6.99032e-20
ENSG00000131773	KHDRBS3	130.435	1.8873	2.08453e-21	7.37463e-20
ENSG00000164176	EDIL3	78.0039	2.66453	2.5729e-21	9.08824e-20
ENSG00000139618	BRCA2	202.784	-1.74666	3.20422e-21	1.13007e-19
ENSG00000135446	CDK4	1891.32	-1.21519	3.59798e-21	1.26698e-19
ENSG00000214711	CAPN14	61.8627	-2.51358	3.76473e-21	1.32365e-19
ENSG00000119969	HELLS	152.224	-1.73466	3.81925e-21	1.34075e-19
ENSG00000075420	FNDC3B	4309.71	1.16094	3.86387e-21	1.35432e-19
ENSG00000147896	IFNK	918.042	1.50451	3.88883e-21	1.36097e-19
ENSG00000213722	DDAH2	940.002	1.39774	3.95883e-21	1.38334e-19
ENSG00000182782	HCAR2	480.03	1.53736	4.14968e-21	1.44781e-19
ENSG00000197122	SRC	3224.03	1.10829	4.36297e-21	1.51989e-19
ENSG00000166750	SLFN5	8029.48	1.25901	4.38626e-21	1.52567e-19
ENSG00000178172	SPINK6	423.521	1.22195	4.5244e-21	1.57131e-19
ENSG00000137752	CASP1	506.598	-1.30227	4.8178e-21	1.67066e-19
ENSG00000105499	PLA2G4C	87.8435	2.24532	5.49397e-21	1.90224e-19
ENSG00000224126	AC026271.2	105.072	-1.9412	5.7192e-21	1.97721e-19
ENSG00000187231	SESTD1	959.989	1.19865	6.01008e-21	2.07462e-19
ENSG00000162591	MEGF6	616.66	1.77683	7.03254e-21	2.42388e-19
ENSG00000175792	RUVBL1	1198.16	-1.1204	7.45519e-21	2.56567e-19
ENSG00000137094	DNAJB5	1159.12	1.13465	8.25947e-21	2.83817e-19
ENSG00000114993	RTKN	3374.63	1.3275	8.37162e-21	2.87236e-19
ENSG00000198380	GFPT1	6446.15	1.33668	8.62138e-21	2.9536e-19
ENSG00000166471	TMEM41B	2556.48	1.23969	8.69464e-21	2.97422e-19
ENSG00000149503	INCENP	557.298	-1.34535	9.153e-21	3.12631e-19
ENSG00000142619	PADI3	111.112	-2.15186	9.25291e-21	3.1557e-19
ENSG00000138678	GPAT3	44.1464	3.44267	9.49892e-21	3.23475e-19
ENSG00000127564	PKMYT1	258.357	-1.7238	1.02256e-20	3.47703e-19
ENSG00000086619	ERO1B	965.908	1.54813	1.08834e-20	3.69516e-19
ENSG00000101444	AHCY	5666.04	-1.01322	1.18363e-20	4.0127e-19
ENSG00000110852	CLEC2B	106.852	-1.93502	1.2012e-20	4.0662e-19
ENSG00000170271	FAXDC2	270.266	1.67202	1.20383e-20	4.06906e-19
ENSG00000182492	BGN	146.74	2.17596	1.2251e-20	4.1348e-19
ENSG00000104147	OIP5	52.4256	-2.57255	1.24534e-20	4.19689e-19
ENSG00000164171	ITGA2	22542.8	1.19776	1.26448e-20	4.2551e-19
ENSG00000067082	KLF6	12557.5	1.05857	1.32406e-20	4.449e-19
ENSG00000178695	KCTD12	5329.11	-1.38602	1.3332e-20	4.4731e-19
ENSG00000125775	SDCBP2	575.545	1.30096	1.34221e-20	4.4967e-19
ENSG00000168497	CAVIN2	142.583	-1.87692	1.36928e-20	4.58063e-19
ENSG00000110723	EXPH5	998.566	-1.56581	1.51752e-20	5.06911e-19
ENSG00000187091	PLCD1	2648.71	1.24097	1.77131e-20	5.90818e-19
ENSG00000013375	PGM3	2212	1.1833	1.83464e-20	6.11045e-19
ENSG00000112033	PPARD	2460.4	1.07227	1.85872e-20	6.1816e-19
ENSG00000109501	WFS1	1325.32	1.27319	1.89382e-20	6.28915e-19
ENSG00000197043	ANXA6	1234.52	1.55018	2.83025e-20	9.38522e-19
ENSG00000283646	LINC02009	83.1222	-2.79927	3.55008e-20	1.17551e-18
ENSG00000110944	IL23A	55.1198	3.13821	3.56483e-20	1.17867e-18
ENSG00000179218	CALR	30406.2	1.21738	3.82138e-20	1.26167e-18
ENSG00000122678	POLM	707.368	1.46162	3.91884e-20	1.29197e-18
ENSG00000163395	IGFN1	173.346	1.79881	4.15508e-20	1.36787e-18
ENSG00000127863	TNFRSF19	99.7988	1.91717	4.1628e-20	1.36843e-18
ENSG00000178860	MSC	43.2925	5.08562	4.18626e-20	1.37416e-18
ENSG00000157214	STEAP2	309.974	1.47029	4.39839e-20	1.44171e-18
ENSG00000118898	PPL	7284.59	-1.21542	4.52931e-20	1.48249e-18
ENSG00000166483	WEE1	1090.63	-1.15232	4.72067e-20	1.5429e-18
ENSG00000121073	SLC35B1	1001.15	1.20421	4.80361e-20	1.56776e-18
ENSG00000102580	DNAJC3	3883.27	1.4959	5.01745e-20	1.6352e-18
ENSG00000135821	GLUL	6548.53	-0.974955	5.13871e-20	1.67232e-18
ENSG00000109814	UGDH	1763.64	1.06189	6.03583e-20	1.96147e-18
ENSG00000267453	LINC01835	41.3843	3.57735	7.71056e-20	2.50214e-18
ENSG00000167123	CERCAM	2578.7	1.28695	7.75478e-20	2.5129e-18
ENSG00000162929	KIAA1841	458.3	1.24674	8.44385e-20	2.7323e-18
ENSG00000214548	MEG3	1143.96	1.26671	8.69734e-20	2.81033e-18
ENSG00000154920	EME1	55.6268	-2.53465	9.05295e-20	2.92109e-18
ENSG00000172345	STARD5	608.101	-1.19704	9.17171e-20	2.95521e-18
ENSG00000048740	CELF2	234.616	-1.51014	9.54262e-20	3.07037e-18
ENSG00000167202	TBC1D2B	2345.12	0.984973	9.86924e-20	3.17098e-18
ENSG00000171388	APLN	50.5029	-3.53581	9.90831e-20	3.17904e-18
ENSG00000161791	FMNL3	447.569	1.18383	1.13714e-19	3.64334e-18
ENSG00000244694	PTCHD4	157.896	-1.70194	1.3158e-19	4.20981e-18
ENSG00000138442	WDR12	637.184	-1.17379	1.38861e-19	4.43654e-18
ENSG00000232445	AC006329.1	50.1407	-2.64314	1.39376e-19	4.44673e-18
ENSG00000158555	GDPD5	186.768	1.762	1.88939e-19	6.01958e-18
ENSG00000112562	SMOC2	43.3873	-2.72509	2.04174e-19	6.49588e-18
ENSG00000053372	MRTO4	531.204	-1.17839	2.04625e-19	6.50114e-18
ENSG00000100162	CENPM	43.3526	-2.88452	2.08342e-19	6.60999e-18
ENSG00000112276	BVES	681.062	1.1765	2.24583e-19	7.11535e-18
ENSG00000163479	SSR2	3893.74	0.90135	2.45525e-19	7.76801e-18
ENSG00000141622	RNF165	168.63	1.70363	2.89045e-19	9.13223e-18
ENSG00000170873	MTSS1	2467.18	1.00488	3.06441e-19	9.66839e-18
ENSG00000105376	ICAM5	241.18	-1.80667	3.5997e-19	1.13415e-17
ENSG00000167165	UGT1A6	37.7156	-2.9109	3.89133e-19	1.22434e-17
ENSG00000137877	SPTBN5	151.856	1.72818	4.19641e-19	1.31851e-17
ENSG00000258445	AL132777.1	65.465	-2.4714	4.22278e-19	1.32496e-17
ENSG00000163683	SMIM14	1633.4	1.07195	4.31125e-19	1.35086e-17
ENSG00000106631	MYL7	48.6649	5.25109	5.05184e-19	1.58073e-17
ENSG00000123179	EBPL	328.921	-1.26301	5.21809e-19	1.63051e-17
ENSG00000125430	HS3ST3B1	272.152	-1.71381	5.64532e-19	1.76159e-17
ENSG00000082516	GEMIN5	504.662	-1.15959	5.70917e-19	1.77907e-17
ENSG00000204178	TMEM57	832.812	1.07614	5.73228e-19	1.78383e-17
ENSG00000139547	RDH16	63.9093	2.45594	6.46621e-19	2.00947e-17
ENSG00000235531	MSC-AS1	49.4028	5.84793	6.81512e-19	2.11501e-17
ENSG00000170561	IRX2	1299.96	-1.21368	7.84578e-19	2.43155e-17
ENSG00000176532	PRR15	56.5323	2.67092	8.61543e-19	2.66645e-17
ENSG00000164244	PRRC1	2514.16	1.10243	8.82632e-19	2.72801e-17
ENSG00000147689	FAM83A	6120.39	1.143	9.42278e-19	2.9084e-17
ENSG00000238266	LINC00707	439.955	-1.38905	9.48448e-19	2.92348e-17
ENSG00000109685	NSD2	3219.24	-0.905422	9.50621e-19	2.92621e-17
ENSG00000196584	XRCC2	47.0214	-2.62785	9.67562e-19	2.97434e-17
ENSG00000142910	TINAGL1	5830.88	1.21698	9.93374e-19	3.04956e-17
ENSG00000205213	LGR4	2249.2	-1.1221	1.05222e-18	3.22587e-17
ENSG00000170558	CDH2	49.5112	4.34385	1.15974e-18	3.55071e-17
ENSG00000265763	ZNF488	67.9146	-2.10491	1.17384e-18	3.58906e-17
ENSG00000113621	TXNDC15	724.277	1.17173	1.2015e-18	3.6687e-17
ENSG00000137266	SLC22A23	1580.88	-1.10075	1.28343e-18	3.91359e-17
ENSG00000175471	MCTP1	340.225	-2.68386	1.46161e-18	4.45097e-17
ENSG00000149043	SYT8	362.504	-1.80661	1.47146e-18	4.47497e-17
ENSG00000167755	KLK6	45.6192	3.14921	1.64967e-18	5.00836e-17
ENSG00000186638	KIF24	102.944	-1.87894	1.65125e-18	5.00836e-17
ENSG00000249992	TMEM158	50.2871	-2.35901	1.77242e-18	5.3687e-17
ENSG00000260284	TPSP2	37.4976	-3.12678	1.96261e-18	5.93688e-17
ENSG00000008311	AASS	821.123	-1.1381	2.00261e-18	6.04985e-17
ENSG00000161692	DBF4B	161.3	-1.56952	2.13789e-18	6.44998e-17
ENSG00000104826	LHB	41.3093	3.08103	2.16107e-18	6.51127e-17
ENSG00000114757	PEX5L	258.327	1.45725	2.20381e-18	6.63124e-17
ENSG00000138944	KIAA1644	185.119	1.68138	2.30673e-18	6.93177e-17
ENSG00000196668	LINC00173	81.6133	-2.34916	2.82484e-18	8.47751e-17
ENSG00000125319	C17orf53	115.153	-1.75942	2.84992e-18	8.54151e-17
ENSG00000113810	SMC4	1955.78	-1.35116	3.11186e-18	9.31427e-17
ENSG00000111445	RFC5	292.791	-1.38029	3.18271e-18	9.51384e-17
ENSG00000156521	TYSND1	1587.47	-1.33827	3.30731e-18	9.87331e-17
ENSG00000134569	LRP4	701.849	-1.07226	3.50567e-18	1.04518e-16
ENSG00000003096	KLHL13	132.97	-1.86031	3.82043e-18	1.13753e-16
ENSG00000136240	KDELR2	6946.94	0.900948	3.9523e-18	1.17525e-16
ENSG00000159216	RUNX1	3514.9	0.969744	4.00681e-18	1.18991e-16
ENSG00000171488	LRRC8C	1948.27	1.29189	4.36007e-18	1.29313e-16
ENSG00000254244	PAICSP4	362.197	-1.24426	4.71629e-18	1.39695e-16
ENSG00000138835	RGS3	980.433	1.15624	4.81353e-18	1.4239e-16
ENSG00000185480	PARPBP	125.599	-1.70648	4.8955e-18	1.44627e-16
ENSG00000198832	SELENOM	261.767	1.37188	5.12942e-18	1.51341e-16
ENSG00000198838	RYR3	40.1588	5.31463	5.28564e-18	1.55749e-16
ENSG00000072849	DERL2	1127.01	1.24989	5.29611e-18	1.55855e-16
ENSG00000101003	GINS1	197.551	-1.42423	6.31767e-18	1.85677e-16
ENSG00000095752	IL11	538.802	1.17078	6.98963e-18	2.05161e-16
ENSG00000151327	FAM177A1	1219.19	1.04103	7.20683e-18	2.11264e-16
ENSG00000118596	SLC16A7	83.2341	-2.09651	8.00972e-18	2.34498e-16
ENSG00000130598	TNNI2	75.6127	-2.38035	8.06032e-18	2.35676e-16
ENSG00000122507	BBS9	675.145	1.32847	9.56205e-18	2.79226e-16
ENSG00000255397	AC022182.3	159.974	-1.52688	1.01698e-17	2.96594e-16
ENSG00000228818	AL359918.1	3669.47	1.01058	1.0244e-17	2.98375e-16
ENSG00000074211	PPP2R2C	263.939	1.43068	1.04725e-17	3.04641e-16
ENSG00000131650	KREMEN2	496.354	-1.69789	1.05835e-17	3.07475e-16
ENSG00000131236	CAP1	18942.8	0.869718	1.23536e-17	3.58443e-16
ENSG00000171608	PIK3CD	2846.34	1.04867	1.24181e-17	3.59855e-16
ENSG00000054277	OPN3	1947.39	1.18563	1.32646e-17	3.83896e-16
ENSG00000126368	NR1D1	696.642	-1.41841	1.37589e-17	3.97302e-16
ENSG00000160957	RECQL4	239.952	-1.69113	1.37627e-17	3.97302e-16
ENSG00000124496	TRERF1	1186.34	-1.13729	1.46014e-17	4.20979e-16
ENSG00000162734	PEA15	10920.8	0.970546	1.58359e-17	4.55993e-16
ENSG00000149328	GLB1L2	84.478	-1.96881	1.6409e-17	4.71898e-16
ENSG00000131351	HAUS8	76.2977	-2.0026	1.7635e-17	5.06516e-16
ENSG00000006634	DBF4	242.086	-1.4812	2.00826e-17	5.7609e-16
ENSG00000101198	NKAIN4	37.6553	4.02807	2.09005e-17	5.98798e-16
ENSG00000163710	PCOLCE2	78.9506	-1.94402	2.1499e-17	6.15169e-16
ENSG00000070540	WIPI1	2025.84	1.03975	2.17293e-17	6.20978e-16
ENSG00000163535	SGO2	266.916	-1.62952	2.54063e-17	7.25148e-16
ENSG00000109193	SULT1E1	117.76	2.11467	2.58447e-17	7.36736e-16
ENSG00000133030	MPRIP	7375.19	0.864569	2.90976e-17	8.28427e-16
ENSG00000011028	MRC2	5773.58	1.14676	2.96867e-17	8.44141e-16
ENSG00000132561	MATN2	354.524	1.36124	2.98674e-17	8.48218e-16
ENSG00000154134	ROBO3	912.897	1.35811	3.07901e-17	8.73332e-16
ENSG00000175643	RMI2	104.892	-1.82039	3.23266e-17	9.15774e-16
ENSG00000154133	ROBO4	289.934	2.85944	3.44757e-17	9.7544e-16
ENSG00000173207	CKS1B	183.89	-1.47372	3.65863e-17	1.03387e-15
ENSG00000259340	AC110588.1	91.5021	-1.84562	3.73644e-17	1.05455e-15
ENSG00000206417	H1FX-AS1	103.358	-1.78827	3.88864e-17	1.09614e-15
ENSG00000204219	TCEA3	119.88	-1.70176	4.2555e-17	1.19807e-15
ENSG00000162496	DHRS3	220.281	1.39119	4.34518e-17	1.22181e-15
ENSG00000140986	RPL3L	75.0371	-1.99851	4.89864e-17	1.37573e-15
ENSG00000023445	BIRC3	164.261	-1.52597	5.26467e-17	1.4767e-15
ENSG00000158089	GALNT14	568.371	-1.10137	6.31182e-17	1.76769e-15
ENSG00000176678	FOXL1	255.203	1.41648	6.31763e-17	1.76769e-15
ENSG00000182022	CHST15	1762.25	0.971755	7.46341e-17	2.08572e-15
ENSG00000163584	RPL22L1	1415.9	-1.27053	8.32619e-17	2.32398e-15
ENSG00000178035	IMPDH2	3732.94	-0.912436	9.65257e-17	2.69089e-15
ENSG00000198286	CARD11	1481.39	1.04606	9.94053e-17	2.76777e-15
ENSG00000104055	TGM5	43.834	2.76679	1.03856e-16	2.88817e-15
ENSG00000163597	SNHG16	1594.63	-1.03341	1.10672e-16	3.07396e-15
ENSG00000162891	IL20	63.8448	-2.22286	1.14315e-16	3.17128e-15
ENSG00000126602	TRAP1	1771.91	-1.11501	1.148e-16	3.18083e-15
ENSG00000131378	RFTN1	1200.86	1.26139	1.15067e-16	3.18435e-15
ENSG00000028203	VEZT	4047.43	1.07181	1.23768e-16	3.421e-15
ENSG00000102384	CENPI	162.873	-1.70563	1.24348e-16	3.43286e-15
ENSG00000157168	NRG1	3734.12	-1.28441	1.28604e-16	3.54604e-15
ENSG00000163362	INAVA	1601.69	1.1168	1.38355e-16	3.81028e-15
ENSG00000084731	KIF3C	3173.12	0.889516	1.64736e-16	4.53134e-15
ENSG00000162892	IL24	90.1796	-2.16333	1.74887e-16	4.80473e-15
ENSG00000077348	EXOSC5	150.838	-1.80309	1.8022e-16	4.94224e-15
ENSG00000187098	MITF	221.465	-1.87878	1.80326e-16	4.94224e-15
ENSG00000259207	ITGB3	42.0315	5.85199	2.33157e-16	6.38251e-15
ENSG00000280143	AP000892.3	55.3334	2.55908	2.38584e-16	6.5232e-15
ENSG00000244879	GABPB1-AS1	617.331	-1.13974	2.50959e-16	6.85332e-15
ENSG00000125148	MT2A	10823	-1.26521	2.54311e-16	6.93654e-15
ENSG00000109321	AREG	17034.5	-1.23641	2.66167e-16	7.24254e-15
ENSG00000196923	PDLIM7	4196.65	1.26742	2.6611e-16	7.24254e-15
ENSG00000132002	DNAJB1	4854.78	0.901171	3.09199e-16	8.40343e-15
ENSG00000178921	PFAS	324.054	-1.36143	3.30769e-16	8.97893e-15
ENSG00000181789	COPG1	5271.01	0.870885	3.48239e-16	9.44189e-15
ENSG00000179820	MYADM	2443.24	1.13265	3.67801e-16	9.96039e-15
ENSG00000171051	FPR1	39.7946	2.79754	4.45838e-16	1.20594e-14
ENSG00000105427	CNFN	521.612	1.25015	4.54262e-16	1.22726e-14
ENSG00000164070	HSPA4L	1400.63	-1.12678	4.87713e-16	1.31607e-14
ENSG00000127946	HIP1	1878.29	1.05875	5.14371e-16	1.38637e-14
ENSG00000172366	MCRIP2	177.292	-1.75044	5.16591e-16	1.3907e-14
ENSG00000074800	ENO1	24056.7	-0.927213	5.63473e-16	1.51512e-14
ENSG00000137941	TTLL7	608.462	1.33265	5.6995e-16	1.53072e-14
ENSG00000141384	TAF4B	298.355	-1.37927	6.87956e-16	1.84548e-14
ENSG00000010318	PHF7	218.427	-1.43702	6.94236e-16	1.86013e-14
ENSG00000138134	STAMBPL1	188.522	-1.34068	7.004e-16	1.87444e-14
ENSG00000172888	ZNF621	1298.03	0.959258	7.02975e-16	1.87912e-14
ENSG00000271707	ATP1B3P1	689.651	-1.25384	7.12527e-16	1.90241e-14
ENSG00000118971	CCND2	11207.4	-0.871624	7.38798e-16	1.97024e-14
ENSG00000107815	TWNK	405.616	-1.27663	7.94231e-16	2.11559e-14
ENSG00000231483	AL365356.4	34.374	3.71152	8.04564e-16	2.14061e-14
ENSG00000158315	RHBDL2	940.069	1.12701	8.84122e-16	2.34953e-14
ENSG00000163507	KIAA1524	224.63	-1.42004	9.05697e-16	2.40406e-14
ENSG00000105325	FZR1	2056.77	1.13381	1.00813e-15	2.67199e-14
ENSG00000149575	SCN2B	47.662	-2.59004	1.00898e-15	2.67199e-14
ENSG00000232855	AF165147.1	46.4618	-2.46394	1.01913e-15	2.69572e-14
ENSG00000127586	CHTF18	443.05	-1.4631	1.024e-15	2.70545e-14
ENSG00000110693	SOX6	338.473	-1.49563	1.04501e-15	2.75776e-14
ENSG00000135423	GLS2	28.9243	-3.08368	1.15019e-15	3.03181e-14
ENSG00000100292	HMOX1	166.183	1.56231	1.1997e-15	3.15866e-14
ENSG00000260196	AC124798.1	89.7289	-1.84139	1.22229e-15	3.21441e-14
ENSG00000142188	TMEM50B	1020.67	1.33709	1.27331e-15	3.34472e-14
ENSG00000171889	MIR31HG	920.399	1.09722	1.28173e-15	3.36295e-14
ENSG00000239672	NME1	650.672	-1.06397	1.29867e-15	3.40348e-14
ENSG00000100106	TRIOBP	1694.6	1.23405	1.32443e-15	3.467e-14
ENSG00000183578	TNFAIP8L3	135.257	1.56124	1.41873e-15	3.70957e-14
ENSG00000164120	HPGD	59.5759	2.20405	1.6472e-15	4.30202e-14
ENSG00000147535	PLPP5	690.132	1.09585	1.65365e-15	4.31389e-14
ENSG00000148400	NOTCH1	15859.8	-1.07329	1.69917e-15	4.42757e-14
ENSG00000133110	POSTN	521.108	1.23619	1.70244e-15	4.43101e-14
ENSG00000179094	PER1	2119.39	-0.930145	1.74325e-15	4.53206e-14
ENSG00000155660	PDIA4	14782.6	1.24001	1.80492e-15	4.68701e-14
ENSG00000071537	SEL1L	5064.15	1.36066	1.86758e-15	4.8442e-14
ENSG00000123473	STIL	282.902	-1.36599	1.99107e-15	5.15864e-14
ENSG00000163082	SGPP2	351.161	-1.76318	2.16173e-15	5.59443e-14
ENSG00000126522	ASL	642.949	1.18416	2.21297e-15	5.72054e-14
ENSG00000136274	NACAD	593.957	1.38635	2.30313e-15	5.94683e-14
ENSG00000196083	IL1RAP	1717.46	-1.00252	2.32925e-15	6.00745e-14
ENSG00000182379	NXPH4	190.831	1.45648	2.54023e-15	6.54417e-14
ENSG00000164125	FAM198B	212.922	-1.42039	2.5651e-15	6.60079e-14
ENSG00000100889	PCK2	4165.71	1.13681	2.61989e-15	6.73415e-14
ENSG00000130827	PLXNA3	2559.84	1.30864	2.64445e-15	6.78961e-14
ENSG00000176915	ANKLE2	6024.03	0.968193	2.65629e-15	6.81231e-14
ENSG00000129465	RIPK3	164.932	1.53565	2.74912e-15	7.04246e-14
ENSG00000132300	PTCD3	1152.02	-1.02328	3.00615e-15	7.69223e-14
ENSG00000132718	SYT11	174.868	1.39085	3.20216e-15	8.18459e-14
ENSG00000174827	PDZK1	30.7234	4.91652	3.31887e-15	8.47335e-14
ENSG00000101361	NOP56	1363.47	-1.08917	3.78471e-15	9.65186e-14
ENSG00000167315	ACAA2	456.205	1.19638	3.89438e-15	9.92042e-14
ENSG00000177697	CD151	12990.8	1.15821	3.94339e-15	1.0034e-13
ENSG00000218336	TENM3	3138.65	0.967979	4.37525e-15	1.11205e-13
ENSG00000231525	AC002486.2	81.811	1.95862	4.54041e-15	1.15274e-13
ENSG00000168496	FEN1	318.312	-1.20309	4.624e-15	1.17265e-13
ENSG00000123572	NRK	128.13	-1.54083	5.00272e-15	1.26728e-13
ENSG00000136108	CKAP2	1456.31	-1.16665	5.11531e-15	1.29436e-13
ENSG00000205336	ADGRG1	14392.3	1.00965	5.53171e-15	1.39817e-13
ENSG00000116717	GADD45A	6532.09	0.990305	6.42782e-15	1.62286e-13
ENSG00000054282	SDCCAG8	1004.27	1.0441	8.08023e-15	2.0378e-13
ENSG00000013573	DDX11	190.446	-1.47651	8.60912e-15	2.16819e-13
ENSG00000123384	LRP1	7981.41	1.02577	8.61635e-15	2.16819e-13
ENSG00000145934	TENM2	10340.6	-1.08287	8.89432e-15	2.23567e-13
ENSG00000143476	DTL	186.896	-2.77016	9.21324e-15	2.31328e-13
ENSG00000185561	TLCD2	332.69	1.18194	1.14456e-14	2.8706e-13
ENSG00000131153	GINS2	84.0646	-1.76732	1.14764e-14	2.87518e-13
ENSG00000133135	RNF128	595.87	1.2055	1.20012e-14	3.00333e-13
ENSG00000188883	KLRG2	40.0659	-2.36942	1.22454e-14	3.06109e-13
ENSG00000204175	GPRIN2	212.443	1.64097	1.34471e-14	3.3578e-13
ENSG00000049130	KITLG	1793.56	-1.22849	1.37399e-14	3.42713e-13
ENSG00000177084	POLE	732.846	-1.173	1.39383e-14	3.47283e-13
ENSG00000102802	MEDAG	30.7493	5.12754	1.53507e-14	3.82054e-13
ENSG00000125726	CD70	64.1344	-1.90473	1.62735e-14	4.0458e-13
ENSG00000110881	ASIC1	274.607	-1.37118	1.72093e-14	4.27378e-13
ENSG00000226887	ERVMER34-1	241.206	-1.20634	1.91026e-14	4.73879e-13
ENSG00000138095	LRPPRC	4180.41	-1.05902	1.95157e-14	4.83599e-13
ENSG00000100479	POLE2	28.6614	-2.97472	2.09657e-14	5.18964e-13
ENSG00000136379	ABHD17C	921.74	-1.15261	2.10629e-14	5.20803e-13
ENSG00000124788	ATXN1	1711.32	0.992091	2.15208e-14	5.31547e-13
ENSG00000173638	SLC19A1	176.263	-1.47069	2.40344e-14	5.92987e-13
ENSG00000130766	SESN2	2024.68	1.02754	2.60012e-14	6.40817e-13
ENSG00000164509	IL31RA	305.016	-1.2497	2.91971e-14	7.18804e-13
ENSG00000101057	MYBL2	375.332	-1.31175	3.05319e-14	7.50855e-13
ENSG00000123600	METTL8	1745.63	-1.05122	3.19074e-14	7.83833e-13
ENSG00000007038	PRSS21	103.387	-1.78941	3.20537e-14	7.86578e-13
ENSG00000121988	ZRANB3	160.738	-1.39399	3.22263e-14	7.89962e-13
ENSG00000203697	CAPN8	23.888	-3.30087	3.2318e-14	7.91356e-13
ENSG00000158186	MRAS	389.929	1.16924	3.39309e-14	8.29956e-13
ENSG00000229544	NKX1-2	498.295	-1.62712	3.39858e-14	8.30406e-13
ENSG00000011523	CEP68	434.358	-1.0569	3.4587e-14	8.4419e-13
ENSG00000091127	PUS7	360.84	-1.12403	3.49267e-14	8.51568e-13
ENSG00000152127	MGAT5	5064.8	-0.838105	3.50012e-14	8.5247e-13
ENSG00000197641	SERPINB13	896.335	-1.29181	3.90047e-14	9.48961e-13
ENSG00000231131	LINC01468	239.508	-1.38865	4.16351e-14	1.01187e-12
ENSG00000198355	PIM3	813.393	-1.21324	4.35219e-14	1.0566e-12
ENSG00000058091	CDK14	1950.09	1.15131	4.47961e-14	1.08638e-12
ENSG00000169432	SCN9A	89.5471	1.89068	4.52315e-14	1.09577e-12
ENSG00000189420	ZFP92	421.695	1.11166	4.73492e-14	1.14585e-12
ENSG00000182040	USH1G	67.207	-2.0229	4.88078e-14	1.17989e-12
ENSG00000153292	ADGRF1	249.357	-1.23528	4.94336e-14	1.19372e-12
ENSG00000204539	CDSN	559.28	1.24576	4.94845e-14	1.19372e-12
ENSG00000166881	NEMP1	1511.38	-1.11616	5.21058e-14	1.25562e-12
ENSG00000144045	DQX1	300.762	1.22983	5.27991e-14	1.27098e-12
ENSG00000169991	IFFO2	2469.27	-0.976988	5.57411e-14	1.34038e-12
ENSG00000101384	JAG1	22401.1	0.881378	5.61202e-14	1.34807e-12
ENSG00000176903	PNMA1	1147.15	1.00763	5.83938e-14	1.40121e-12
ENSG00000164742	ADCY1	101.698	-1.81136	6.00925e-14	1.44045e-12
ENSG00000137767	SQOR	1246.48	0.990004	6.07187e-14	1.45393e-12
ENSG00000125266	EFNB2	3455.38	0.973316	6.7539e-14	1.61554e-12
ENSG00000125657	TNFSF9	1009.3	-1.24187	7.68656e-14	1.8367e-12
ENSG00000113460	BRIX1	352.644	-1.16398	8.41504e-14	2.00866e-12
ENSG00000145147	SLIT2	1090.55	-1.05596	8.4347e-14	2.01124e-12
ENSG00000149600	COMMD7	768.409	0.999506	8.66329e-14	2.06359e-12
ENSG00000213030	CGB8	26.5853	3.49971	9.1379e-14	2.17436e-12
ENSG00000163918	RFC4	339.761	-1.16434	9.57804e-14	2.27671e-12
ENSG00000223749	MIR503HG	1465.27	1.09674	1.01379e-13	2.40728e-12
ENSG00000141448	GATA6	43.4966	2.34553	1.02354e-13	2.42789e-12
ENSG00000073060	SCARB1	1632.41	-1.10386	1.05289e-13	2.49491e-12
ENSG00000164236	ANKRD33B	365.964	-1.08694	1.09681e-13	2.59628e-12
ENSG00000177614	PGBD5	220.018	1.29698	1.1121e-13	2.62972e-12
ENSG00000188549	C15orf52	4375.04	1.22964	1.1557e-13	2.73001e-12
ENSG00000169297	NR0B1	16.2025	-9.12017	1.19999e-13	2.83169e-12
ENSG00000107833	NPM3	578.095	-1.31629	1.20695e-13	2.84515e-12
ENSG00000171490	RSL1D1	2557.78	-0.913864	1.31306e-13	3.09208e-12
ENSG00000185989	RASA3	907.042	1.10576	1.42015e-13	3.3408e-12
ENSG00000105516	DBP	355.648	-1.47968	1.51991e-13	3.5718e-12
ENSG00000151364	KCTD14	202.756	1.38851	1.54872e-13	3.63575e-12
ENSG00000139197	PEX5	736.136	-1.01726	1.56133e-13	3.66156e-12
ENSG00000145555	MYO10	7981.1	1.12769	1.56483e-13	3.66599e-12
ENSG00000213763	ACTBP2	4460.55	1.13222	1.5795e-13	3.69656e-12
ENSG00000181218	HIST3H2A	145.612	-1.44115	1.59971e-13	3.74001e-12
ENSG00000197256	KANK2	700.089	1.09923	1.62515e-13	3.79559e-12
ENSG00000258947	TUBB3	34.3911	3.0257	1.66047e-13	3.87408e-12
ENSG00000076864	RAP1GAP	247.971	1.27782	1.82942e-13	4.2639e-12
ENSG00000152253	SPC25	23.8794	-3.06744	1.89098e-13	4.40286e-12
ENSG00000145014	TMEM44	873.276	1.14679	1.93867e-13	4.50928e-12
ENSG00000075399	VPS9D1	577.377	1.32381	2.01433e-13	4.68048e-12
ENSG00000175147	TMEM51-AS1	152.681	1.43886	2.05324e-13	4.76603e-12
ENSG00000101255	TRIB3	9696.96	1.01181	2.29175e-13	5.31423e-12
ENSG00000006118	TMEM132A	5564.21	1.25195	2.35428e-13	5.45367e-12
ENSG00000116157	GPX7	148.345	1.41147	2.43738e-13	5.64043e-12
ENSG00000172167	MTBP	76.7035	-1.83883	2.46471e-13	5.69789e-12
ENSG00000232486	AL592437.2	18.8881	-4.01001	2.65367e-13	6.12849e-12
ENSG00000120519	SLC10A7	387.475	1.22022	2.76555e-13	6.38041e-12
ENSG00000091622	PITPNM3	2183.94	1.02449	2.80596e-13	6.46706e-12
ENSG00000159516	SPRR2G	59.654	2.33876	2.85406e-13	6.56477e-12
ENSG00000230836	LINC01293	57.3355	2.11792	2.85412e-13	6.56477e-12
ENSG00000008083	JARID2	1843.33	0.884515	2.86021e-13	6.57212e-12
ENSG00000139973	SYT16	22.3631	-3.3706	3.13447e-13	7.19505e-12
ENSG00000167723	TRPV3	1070.49	1.03335	3.20752e-13	7.35532e-12
ENSG00000214018	RRM2P3	35.0701	-2.33446	3.29077e-13	7.53861e-12
ENSG00000250697	AC010343.3	28.3891	5.2487	3.44815e-13	7.89119e-12
ENSG00000266709	AC005224.4	19.1948	-3.78266	3.54324e-13	8.10066e-12
ENSG00000167900	TK1	580.804	-1.21294	3.66322e-13	8.36655e-12
ENSG00000158710	TAGLN2	15811.2	0.820166	3.74257e-13	8.53921e-12
ENSG00000102316	MAGED2	6151.64	0.850157	3.78744e-13	8.63294e-12
ENSG00000068724	TTC7A	1690.83	1.01116	3.85233e-13	8.77206e-12
ENSG00000115648	MLPH	71.4775	1.89176	4.09494e-13	9.30586e-12
ENSG00000162645	GBP2	33.8022	-2.79027	4.09328e-13	9.30586e-12
ENSG00000132470	ITGB4	112593	1.1433	4.20329e-13	9.54257e-12
ENSG00000108352	RAPGEFL1	1411.13	-1.2112	4.55399e-13	1.03284e-11
ENSG00000160293	VAV2	4685.28	0.985237	4.61352e-13	1.0453e-11
ENSG00000131238	PPT1	1535.15	-0.934288	4.65882e-13	1.05452e-11
ENSG00000196814	MVB12B	247.038	1.38951	4.66805e-13	1.05555e-11
ENSG00000185347	C14orf80	102.463	-1.65625	4.73739e-13	1.07017e-11
ENSG00000205325	AC005863.1	56.109	-2.226	4.83629e-13	1.09143e-11
ENSG00000196072	BLOC1S2	2654.33	1.00719	5.33013e-13	1.20168e-11
ENSG00000179041	RRS1	330.213	-1.34089	5.41781e-13	1.22024e-11
ENSG00000135953	MFSD9	487.105	1.08851	5.77891e-13	1.30028e-11
ENSG00000166908	PIP4K2C	3896.69	0.821031	5.84554e-13	1.31397e-11
ENSG00000085063	CD59	17017.6	0.873522	5.97389e-13	1.3415e-11
ENSG00000237886	NALT1	110.137	-1.46279	6.11378e-13	1.37156e-11
ENSG00000075624	ACTB	111705	1.12477	6.43611e-13	1.44245e-11
ENSG00000184828	ZBTB7C	32.0137	-2.73847	6.6167e-13	1.48146e-11
ENSG00000119888	EPCAM	284.527	-1.21985	6.68869e-13	1.49611e-11
ENSG00000150556	LYPD6B	186.586	-1.58521	7.50407e-13	1.67684e-11
ENSG00000184445	KNTC1	608.866	-1.16848	7.75451e-13	1.7311e-11
ENSG00000137628	DDX60	1877.33	-1.30462	7.83896e-13	1.74824e-11
ENSG00000188505	NCCRP1	335.006	1.27318	8.00659e-13	1.78388e-11
ENSG00000165046	LETM2	191.363	-1.37405	8.28383e-13	1.84384e-11
ENSG00000132382	MYBBP1A	1508.9	-1.15023	8.89107e-13	1.97707e-11
ENSG00000167741	GGT6	122.089	-1.55674	8.91205e-13	1.9798e-11
ENSG00000135596	MICAL1	2669.82	1.111	9.04058e-13	2.00639e-11
ENSG00000256812	CAPNS2	480.879	-1.04275	9.39518e-13	2.08306e-11
ENSG00000104490	NCALD	40.7406	2.36148	9.66327e-13	2.14041e-11
ENSG00000233818	AP000695.2	57.8862	2.05968	9.86348e-13	2.18263e-11
ENSG00000268104	SLC6A14	129.787	1.73814	9.98949e-13	2.20837e-11
ENSG00000204618	RNF39	223.429	-1.30669	1.02358e-12	2.26061e-11
ENSG00000237810	AC104852.1	25.2872	-2.94258	1.06843e-12	2.35738e-11
ENSG00000145632	PLK2	4299.8	-1.01279	1.10421e-12	2.43397e-11
ENSG00000151725	CENPU	259.468	-1.4038	1.11224e-12	2.4493e-11
ENSG00000148344	PTGES	650.251	-1.2032	1.18009e-12	2.5962e-11
ENSG00000188064	WNT7B	1276.9	1.05217	1.23383e-12	2.71181e-11
ENSG00000214050	FBXO16	89.88	1.76529	1.38743e-12	3.04645e-11
ENSG00000206199	ANKUB1	34.4711	-2.34068	1.41337e-12	3.10042e-11
ENSG00000094796	KRT31	176.303	-1.32568	1.49107e-12	3.26771e-11
ENSG00000184897	H1FX	4564.67	-1.25601	1.50032e-12	3.28483e-11
ENSG00000188460	ACTBP11	2648.06	1.18701	1.50715e-12	3.2966e-11
ENSG00000167460	TPM4	17940.6	0.897671	1.525e-12	3.33244e-11
ENSG00000162520	SYNC	687.536	1.07058	1.54879e-12	3.38117e-11
ENSG00000117228	GBP1	181.255	-1.43249	1.59299e-12	3.47434e-11
ENSG00000110104	CCDC86	575.544	-1.14943	1.77465e-12	3.86684e-11
ENSG00000214022	REPIN1	890.718	-1.14201	1.77668e-12	3.86755e-11
ENSG00000242247	ARFGAP3	2431.74	0.963242	1.82137e-12	3.96105e-11
ENSG00000178381	ZFAND2A	315.801	1.14704	1.83945e-12	3.99655e-11
ENSG00000166689	PLEKHA7	126.615	-1.6207	1.93119e-12	4.19187e-11
ENSG00000131771	PPP1R1B	21.267	-3.35388	1.94791e-12	4.22412e-11
ENSG00000132646	PCNA	970.175	-0.931969	1.99993e-12	4.3328e-11
ENSG00000168487	BMP1	4036.81	0.99422	2.13081e-12	4.61197e-11
ENSG00000205356	TECPR1	504.204	1.14837	2.2276e-12	4.81686e-11
ENSG00000102879	CORO1A	97.2069	1.77088	2.32266e-12	5.01765e-11
ENSG00000132003	ZSWIM4	380.855	1.35278	2.3737e-12	5.12306e-11
ENSG00000235109	ZSCAN31	303.833	1.38439	2.51278e-12	5.41809e-11
ENSG00000071054	MAP4K4	9205.97	0.858857	2.55835e-12	5.5111e-11
ENSG00000165102	HGSNAT	2803.64	0.856942	2.56169e-12	5.51309e-11
ENSG00000146416	AIG1	1098.64	-0.953511	2.60612e-12	5.60341e-11
ENSG00000105270	CLIP3	200.025	1.3477	2.60968e-12	5.60577e-11
ENSG00000136235	GPNMB	6119.76	-1.71886	2.7905e-12	5.98852e-11
ENSG00000169509	CRCT1	516.029	1.39691	2.8157e-12	6.03691e-11
ENSG00000186469	GNG2	90.4191	1.81872	2.88695e-12	6.18383e-11
ENSG00000101955	SRPX	1276.73	0.934917	2.92349e-12	6.25621e-11
ENSG00000184988	TMEM106A	72.2932	1.86961	3.00805e-12	6.43112e-11
ENSG00000183615	FAM167B	49.7444	2.29723	3.09998e-12	6.62143e-11
ENSG00000275342	PRAG1	824.734	-1.26756	3.10947e-12	6.63549e-11
ENSG00000136982	DSCC1	59.6732	-1.8127	3.33821e-12	7.11693e-11
ENSG00000140092	FBLN5	43.8316	2.16288	3.39113e-12	7.22298e-11
ENSG00000143819	EPHX1	225.077	-1.17958	3.65695e-12	7.78188e-11
ENSG00000188738	FSIP2	31.2128	-2.56404	3.67528e-12	7.81357e-11
ENSG00000139734	DIAPH3	666.398	-1.27681	3.99133e-12	8.47758e-11
ENSG00000174343	CHRNA9	23.7568	4.73914	4.08723e-12	8.67317e-11
ENSG00000116396	KCNC4	518.141	1.16448	4.27704e-12	9.06748e-11
ENSG00000224936	SUCLA2P1	199.544	-1.48353	4.29915e-12	9.10588e-11
ENSG00000138376	BARD1	211.325	-1.19874	4.38083e-12	9.27025e-11
ENSG00000146648	EGFR	27145.9	-0.954576	4.40977e-12	9.3228e-11
ENSG00000157193	LRP8	720.049	-1.08116	4.4995e-12	9.50368e-11
ENSG00000130713	EXOSC2	353.378	-1.06212	4.62047e-12	9.75013e-11
ENSG00000213846	AC098614.1	1602.27	0.910808	5.02883e-12	1.0602e-10
ENSG00000137821	LRRC49	517.565	1.44614	5.19985e-12	1.09524e-10
ENSG00000125398	SOX9	4078.72	1.11391	5.47916e-12	1.15301e-10
ENSG00000163508	EOMES	22.9726	-2.96479	5.50229e-12	1.1568e-10
ENSG00000140937	CDH11	386.362	1.28049	5.69105e-12	1.19538e-10
ENSG00000113758	DBN1	3425.81	1.0837	6.01286e-12	1.26181e-10
ENSG00000175416	CLTB	9708.01	1.11537	6.06212e-12	1.27098e-10
ENSG00000173597	SULT1B1	32.5294	6.14506	6.39863e-12	1.34029e-10
ENSG00000174945	AMZ1	30.836	2.8121	6.45001e-12	1.34981e-10
ENSG00000171823	FBXL14	76.3504	-1.66065	6.63596e-12	1.38745e-10
ENSG00000116996	ZP4	25.0144	5.05548	6.87364e-12	1.43583e-10
ENSG00000172183	ISG20	168.291	1.61366	6.90502e-12	1.44106e-10
ENSG00000249628	LINC00942	35.5643	2.47306	7.52194e-12	1.56837e-10
ENSG00000225526	MKRN2OS	84.5436	1.65638	7.54657e-12	1.57206e-10
ENSG00000187792	ZNF70	139.281	1.42415	7.78691e-12	1.62065e-10
ENSG00000249859	PVT1	143.608	-1.30779	7.80557e-12	1.62305e-10
ENSG00000070614	NDST1	10850.1	0.77887	8.28083e-12	1.72029e-10
ENSG00000253766	AC091946.1	23.1531	-2.99045	8.39459e-12	1.74234e-10
ENSG00000179387	ELMOD2	950.952	1.0389	8.69816e-12	1.8037e-10
ENSG00000115718	PROC	139.992	1.76593	8.92776e-12	1.84962e-10
ENSG00000163687	DNASE1L3	19.7909	-3.63667	9.14367e-12	1.89263e-10
ENSG00000172432	GTPBP2	2612.31	0.95975	9.37476e-12	1.9387e-10
ENSG00000072110	ACTN1	39201.2	0.884934	1.00028e-11	2.0667e-10
ENSG00000112312	GMNN	232.288	-1.19678	1.0067e-11	2.07653e-10
ENSG00000123342	MMP19	156.031	1.46468	1.00686e-11	2.07653e-10
ENSG00000164056	SPRY1	27.3947	-2.51171	1.03134e-11	2.12507e-10
ENSG00000113946	CLDN16	64.7804	-2.17855	1.03562e-11	2.13197e-10
ENSG00000254842	LINC02551	96.421	1.68851	1.07654e-11	2.2142e-10
ENSG00000115758	ODC1	9543.97	-1.00278	1.09444e-11	2.24898e-10
ENSG00000145715	RASA1	3856.24	0.883582	1.09974e-11	2.25784e-10
ENSG00000130303	BST2	99.1614	-1.59781	1.10252e-11	2.2615e-10
ENSG00000182263	FIGN	470.31	-1.37232	1.10818e-11	2.27107e-10
ENSG00000095585	BLNK	56.0449	-2.0142	1.1306e-11	2.31492e-10
ENSG00000119777	TMEM214	2936.09	0.935683	1.16687e-11	2.38704e-10
ENSG00000130204	TOMM40	549.126	-1.03391	1.23138e-11	2.51675e-10
ENSG00000114270	COL7A1	40306.4	1.23537	1.23843e-11	2.52889e-10
ENSG00000105486	LIG1	422.862	-1.13668	1.26435e-11	2.57949e-10
ENSG00000104267	CA2	1364.15	-1.38229	1.32946e-11	2.70992e-10
ENSG00000184574	LPAR5	1081.45	1.05511	1.3874e-11	2.82548e-10
ENSG00000101825	MXRA5	1028.14	1.19313	1.40208e-11	2.85282e-10
ENSG00000197976	AKAP17A	2156.92	0.923494	1.4232e-11	2.89319e-10
ENSG00000106803	SEC61B	1793.11	0.83575	1.4402e-11	2.92515e-10
ENSG00000181982	CCDC149	400.533	1.14611	1.51078e-11	3.06577e-10
ENSG00000253676	TAGLN2P1	2481.33	0.834427	1.66069e-11	3.36696e-10
ENSG00000197183	NOL4L	397.652	1.07048	1.79426e-11	3.63454e-10
ENSG00000135931	ARMC9	614.651	0.993597	1.80462e-11	3.65228e-10
ENSG00000183655	KLHL25	328.305	1.2308	1.95976e-11	3.96272e-10
ENSG00000159267	HLCS	785.937	0.966019	2.20175e-11	4.44808e-10
ENSG00000072422	RHOBTB1	347.705	1.12244	2.38238e-11	4.80873e-10
ENSG00000175352	NRIP3	147.383	1.44197	2.48812e-11	5.01771e-10
ENSG00000184867	ARMCX2	1588.84	0.876158	2.58621e-11	5.2109e-10
ENSG00000184220	CMSS1	326.114	-1.029	2.76733e-11	5.5709e-10
ENSG00000184916	JAG2	1850.99	-1.11261	2.77932e-11	5.5901e-10
ENSG00000095637	SORBS1	34.217	-2.17995	2.78508e-11	5.59673e-10
ENSG00000165244	ZNF367	70.3267	-1.7264	2.80082e-11	5.62339e-10
ENSG00000171631	P2RY6	24.3916	5.33467	2.804e-11	5.62481e-10
ENSG00000183765	CHEK2	228.665	-1.26472	2.86192e-11	5.73594e-10
ENSG00000150687	PRSS23	6099.88	0.951863	2.94694e-11	5.90114e-10
ENSG00000100934	SEC23A	5506.81	0.890961	3.10268e-11	6.20753e-10
ENSG00000115541	HSPE1	309.957	-1.097	3.24579e-11	6.48815e-10
ENSG00000205710	C17orf107	63.7978	1.82295	3.33473e-11	6.66008e-10
ENSG00000112473	SLC39A7	4974.66	0.774248	3.37713e-11	6.73886e-10
ENSG00000162062	C16orf59	57.5512	-1.84725	3.43158e-11	6.84151e-10
ENSG00000092068	SLC7A8	5651.01	-0.908232	3.59778e-11	7.16658e-10
ENSG00000103995	CEP152	309.58	-1.12159	3.65061e-11	7.26546e-10
ENSG00000274180	NATD1	799.716	1.06871	3.69379e-11	7.34497e-10
ENSG00000117020	AKT3	889.899	1.0668	3.86745e-11	7.68356e-10
ENSG00000117594	HSD11B1	67.4411	1.98045	3.91322e-11	7.7677e-10
ENSG00000179241	LDLRAD3	641.086	-0.984625	4.51784e-11	8.96005e-10
ENSG00000156876	SASS6	157.447	-1.44944	4.52724e-11	8.97087e-10
ENSG00000073067	CYP2W1	15.842	-3.70721	4.7831e-11	9.4624e-10
ENSG00000104889	RNASEH2A	365.745	-1.04493	4.79193e-11	9.4624e-10
ENSG00000153066	TXNDC11	1028.2	0.873484	4.78393e-11	9.4624e-10
ENSG00000214826	DDX12P	32.7673	-2.31353	4.79119e-11	9.4624e-10
ENSG00000157404	KIT	16.1011	-6.9139	4.8714e-11	9.61098e-10
ENSG00000137868	STRA6	16.6039	8.50589	4.89803e-11	9.65514e-10
ENSG00000164647	STEAP1	207.672	1.25552	5.05669e-11	9.95927e-10
ENSG00000148175	STOM	4165.43	-0.968658	5.3083e-11	1.04458e-09
ENSG00000067798	NAV3	653.629	1.26239	5.36118e-11	1.05407e-09
ENSG00000230457	PA2G4P4	369.157	-1.02753	5.36685e-11	1.05428e-09
ENSG00000165272	AQP3	30677.5	-1.09312	5.48862e-11	1.07727e-09
ENSG00000224260	AL023754.1	60.6383	-1.698	5.58057e-11	1.09437e-09
ENSG00000165868	HSPA12A	649.135	1.13547	5.61949e-11	1.10105e-09
ENSG00000176912	TYMSOS	59.964	-1.73313	6.0515e-11	1.18468e-09
ENSG00000006756	ARSD	535.096	1.0311	6.07363e-11	1.18799e-09
ENSG00000106683	LIMK1	1647.39	1.00571	6.17795e-11	1.20735e-09
ENSG00000105662	CRTC1	343.234	1.35016	6.20008e-11	1.21064e-09
ENSG00000137965	IFI44	698.874	-1.19763	6.58821e-11	1.28532e-09
ENSG00000164045	CDC25A	176.657	-1.26809	6.98708e-11	1.36197e-09
ENSG00000176834	VSIG10	421.6	0.991034	7.31031e-11	1.42376e-09
ENSG00000213148	AC073465.1	165.403	1.30442	7.36427e-11	1.43304e-09
ENSG00000172638	EFEMP2	602.969	1.08544	7.74482e-11	1.5058e-09
ENSG00000271447	MMP28	1010.39	1.08755	7.86903e-11	1.52865e-09
ENSG00000115415	STAT1	4929.55	-1.0245	7.93759e-11	1.54065e-09
ENSG00000038532	CLEC16A	1444.17	0.916614	7.96045e-11	1.54377e-09
ENSG00000103044	HAS3	2180.1	-1.20174	8.66185e-11	1.67836e-09
ENSG00000167081	PBX3	1009.18	0.907207	8.72484e-11	1.68913e-09
ENSG00000038427	VCAN	1389.1	1.07115	9.00501e-11	1.74189e-09
ENSG00000198074	AKR1B10	45.3425	-1.99763	9.08173e-11	1.75524e-09
ENSG00000141179	PCTP	663.117	0.968897	9.13972e-11	1.76494e-09
ENSG00000185275	CD24P4	210.068	1.18823	9.26105e-11	1.78686e-09
ENSG00000049192	ADAMTS6	1343.5	1.00325	9.48212e-11	1.82796e-09
ENSG00000158859	ADAMTS4	60.2961	1.82507	9.67288e-11	1.86316e-09
ENSG00000118965	WDR35	315.431	-1.10231	1.04096e-10	2.00336e-09
ENSG00000154743	TSEN2	148.661	-1.2577	1.05206e-10	2.02302e-09
ENSG00000213699	SLC35F6	2333.02	0.840406	1.06289e-10	2.04211e-09
ENSG00000143013	LMO4	2216.07	0.902227	1.06767e-10	2.04957e-09
ENSG00000282164	PEG13	20.0302	3.86871	1.16988e-10	2.24389e-09
ENSG00000186205	MARC1	47.4812	-1.92336	1.2231e-10	2.34397e-09
ENSG00000176973	FAM89B	260.648	1.21249	1.23102e-10	2.35718e-09
ENSG00000119986	AVPI1	1335.07	-1.03588	1.23965e-10	2.37171e-09
ENSG00000001036	FUCA2	821.214	-0.943447	1.25036e-10	2.39019e-09
ENSG00000182325	FBXL6	570.689	1.29942	1.25682e-10	2.40051e-09
ENSG00000173227	SYT12	23.002	-2.67088	1.46573e-10	2.79718e-09
ENSG00000102393	GLA	573.308	-0.981727	1.49954e-10	2.85931e-09
ENSG00000170677	SOCS6	1968.94	1.02233	1.52682e-10	2.90889e-09
ENSG00000129235	TXNDC17	2784.86	0.856845	1.54214e-10	2.93562e-09
ENSG00000166562	SEC11C	409.737	1.22881	1.54848e-10	2.94522e-09
ENSG00000082684	SEMA5B	136.106	1.69408	1.63673e-10	3.11048e-09
ENSG00000266920	ACTBP9	370.769	1.27818	1.66838e-10	3.16797e-09
ENSG00000153904	DDAH1	164.887	-1.28564	1.73204e-10	3.28611e-09
ENSG00000159228	CBR1	2016.8	-0.877908	1.76017e-10	3.3367e-09
ENSG00000171522	PTGER4	72.3363	-1.56137	1.78363e-10	3.37836e-09
ENSG00000078177	N4BP2	581.067	1.19686	1.82711e-10	3.45783e-09
ENSG00000152766	ANKRD22	278.507	-1.2726	1.86394e-10	3.5246e-09
ENSG00000240024	LINC00888	137.755	1.31363	1.92135e-10	3.63014e-09
ENSG00000060140	STYK1	74.3703	1.66024	1.98211e-10	3.74183e-09
ENSG00000099282	TSPAN15	143.129	1.26852	2.01844e-10	3.80724e-09
ENSG00000163002	NUP35	146.458	-1.36737	2.09038e-10	3.93969e-09
ENSG00000119121	TRPM6	45.4712	1.9873	2.16373e-10	4.07446e-09
ENSG00000281162	AC005035.1	24.2976	2.85226	2.16548e-10	4.07446e-09
ENSG00000148835	TAF5	152.221	-1.25161	2.18592e-10	4.10952e-09
ENSG00000101911	PRPS2	1099.87	-0.894114	2.23828e-10	4.2045e-09
ENSG00000165801	ARHGEF40	3112.63	0.955123	2.29422e-10	4.30602e-09
ENSG00000128604	IRF5	253.195	1.30406	2.34484e-10	4.39739e-09
ENSG00000048342	CC2D2A	324.617	-1.08964	2.46626e-10	4.6213e-09
ENSG00000169504	CLIC4	10230.1	0.928698	2.4771e-10	4.63778e-09
ENSG00000144395	CCDC150	31.9103	-2.26276	2.5009e-10	4.6785e-09
ENSG00000111218	PRMT8	17.5864	-2.94244	2.50702e-10	4.6861e-09
ENSG00000105650	PDE4C	23.6218	2.95053	2.61623e-10	4.8862e-09
ENSG00000135253	KCP	69.555	1.78326	2.76825e-10	5.16588e-09
ENSG00000073282	TP63	14951.3	-0.958066	2.83533e-10	5.28672e-09
ENSG00000105141	CASP14	427.144	-1.40361	2.90193e-10	5.40647e-09
ENSG00000275993	CU639417.2	363.06	1.29246	3.09491e-10	5.76129e-09
ENSG00000131620	ANO1	304.806	1.30036	3.09826e-10	5.76281e-09
ENSG00000138028	CGREF1	36.1591	-1.9674	3.19042e-10	5.92938e-09
ENSG00000071909	MYO3B	333.733	-1.29919	3.33738e-10	6.19745e-09
ENSG00000005059	MCUB	423.82	1.0482	3.35278e-10	6.22097e-09
ENSG00000138794	CASP6	476.114	0.984101	3.42735e-10	6.35414e-09
ENSG00000067113	PLPP1	408.911	1.10803	3.69265e-10	6.84042e-09
ENSG00000137699	TRIM29	13054.7	-0.922624	3.71769e-10	6.8812e-09
ENSG00000152377	SPOCK1	544.642	1.21144	3.72674e-10	6.89235e-09
ENSG00000179409	GEMIN4	827.696	-0.999823	3.81466e-10	7.04922e-09
ENSG00000105974	CAV1	16436.5	-0.84015	3.95451e-10	7.30173e-09
ENSG00000137819	PAQR5	509.151	-1.26278	4.00341e-10	7.38602e-09
ENSG00000049323	LTBP1	730.071	0.967102	4.22402e-10	7.78672e-09
ENSG00000171368	TPPP	198.077	-1.16622	4.34734e-10	8.00755e-09
ENSG00000198513	ATL1	69.5674	1.58521	4.35208e-10	8.0098e-09
ENSG00000143126	CELSR2	5368.11	0.867316	4.39637e-10	8.08477e-09
ENSG00000267123	LINC02081	28.2857	2.36853	4.65106e-10	8.54623e-09
ENSG00000151690	MFSD6	1023.9	0.96244	4.65565e-10	8.54775e-09
ENSG00000112658	SRF	1436.16	-0.934793	5.08495e-10	9.32842e-09
ENSG00000120278	PLEKHG1	321.455	1.09095	5.27734e-10	9.67357e-09
ENSG00000166780	C16orf45	366.036	1.03473	5.43619e-10	9.95672e-09
ENSG00000006210	CX3CL1	44.3066	-2.27357	5.47837e-10	1.00259e-08
ENSG00000232004	CAP1P2	1473.88	0.837772	6.06591e-10	1.10922e-08
ENSG00000126878	AIF1L	289.178	-1.07158	6.41774e-10	1.17262e-08
ENSG00000136943	CTSV	3378.22	1.01999	6.47921e-10	1.1829e-08
ENSG00000185338	SOCS1	100.988	1.63714	6.51092e-10	1.18773e-08
ENSG00000049860	HEXB	2908.83	-0.924323	6.5991e-10	1.20286e-08
ENSG00000023909	GCLM	651.198	1.03923	6.73496e-10	1.22664e-08
ENSG00000188242	PP7080	213.551	-1.21491	6.77841e-10	1.23356e-08
ENSG00000204385	SLC44A4	47.8145	1.84819	6.82166e-10	1.24044e-08
ENSG00000166965	RCCD1	353.753	-1.10858	6.91457e-10	1.25633e-08
ENSG00000109881	CCDC34	119.505	-1.29989	7.04415e-10	1.27885e-08
ENSG00000121057	AKAP1	1057.18	-0.943016	7.12005e-10	1.2916e-08
ENSG00000186081	KRT5	423997	-0.942343	7.12656e-10	1.29175e-08
ENSG00000181061	HIGD1A	1308.59	0.901361	7.25812e-10	1.31455e-08
ENSG00000102243	VGLL1	49.1913	-1.86634	7.87828e-10	1.42574e-08
ENSG00000172243	CLEC7A	18.3067	-2.95912	8.71747e-10	1.57635e-08
ENSG00000151693	ASAP2	4723.83	0.861781	8.98884e-10	1.62413e-08
ENSG00000105245	NUMBL	599.164	1.16032	9.32762e-10	1.68401e-08
ENSG00000168672	FAM84B	2435.23	0.798035	9.34685e-10	1.68614e-08
ENSG00000147434	CHRNA6	17.0081	-3.09903	9.39702e-10	1.69385e-08
ENSG00000096060	FKBP5	2018.17	-0.952274	9.65816e-10	1.73954e-08
ENSG00000167105	TMEM92	280.42	1.16511	9.74006e-10	1.7529e-08
ENSG00000165138	ANKS6	781.821	-1.04829	9.76497e-10	1.756e-08
ENSG00000283227	SPRR5	35.715	2.29755	9.78138e-10	1.75756e-08
ENSG00000268621	IGFL2-AS1	176.829	-1.47759	1.0221e-09	1.8351e-08
ENSG00000259179	UBE2CP4	18.5742	-3.02277	1.09176e-09	1.95863e-08
ENSG00000165507	C10orf10	28.9804	2.31271	1.1415e-09	2.04624e-08
ENSG00000137801	THBS1	136406	1.01826	1.14403e-09	2.04916e-08
ENSG00000148848	ADAM12	22.1885	5.56119	1.14968e-09	2.05767e-08
ENSG00000175893	ZDHHC21	360.209	1.24637	1.15404e-09	2.06384e-08
ENSG00000073536	NLE1	572.534	-1.12198	1.1758e-09	2.10111e-08
ENSG00000112039	FANCE	650.246	-1.13568	1.19719e-09	2.13764e-08
ENSG00000100116	GCAT	208.49	-1.33942	1.23288e-09	2.19965e-08
ENSG00000128512	DOCK4	1831.18	-0.975613	1.27019e-09	2.26445e-08
ENSG00000112773	FAM46A	275.691	-1.20595	1.27492e-09	2.26932e-08
ENSG00000183186	C2CD4C	55.1116	1.89867	1.27482e-09	2.26932e-08
ENSG00000107175	CREB3	1006.49	0.885959	1.32343e-09	2.35383e-08
ENSG00000111641	NOP2	1155.66	-1.0794	1.3752e-09	2.44399e-08
ENSG00000251281	AC034223.2	11.6994	7.88847	1.43419e-09	2.54683e-08
ENSG00000081059	TCF7	54.7334	1.72984	1.52885e-09	2.71281e-08
ENSG00000235448	LURAP1L-AS1	67.9368	-1.75064	1.54975e-09	2.74776e-08
ENSG00000219790	OSTCP6	187.648	1.17337	1.64261e-09	2.91013e-08
ENSG00000176659	C20orf197	97.463	-1.50595	1.66963e-09	2.9557e-08
ENSG00000163249	CCNYL1	1112.03	0.929939	1.69389e-09	2.99632e-08
ENSG00000221869	CEBPD	1278.28	-1.59877	1.71681e-09	3.03449e-08
ENSG00000090615	GOLGA3	4772.13	0.82029	1.8253e-09	3.22376e-08
ENSG00000144381	HSPD1	3613.57	-0.880876	1.87128e-09	3.3024e-08
ENSG00000073737	DHRS9	37.3776	2.1373	1.87557e-09	3.3074e-08
ENSG00000154319	FAM167A	1348.53	-0.812371	1.88204e-09	3.31624e-08
ENSG00000251419	AC108120.3	11.3938	7.85092	1.91903e-09	3.37881e-08
ENSG00000122641	INHBA	6448.46	1.16934	1.92706e-09	3.39032e-08
ENSG00000274317	LINC02334	28.1662	-2.37291	1.94212e-09	3.41416e-08
ENSG00000233966	UBE2SP1	66.7659	-2.00033	1.99497e-09	3.50438e-08
ENSG00000213339	QTRT1	348.752	-1.29211	2.01847e-09	3.54291e-08
ENSG00000172927	MYEOV	26.528	2.35278	2.06276e-09	3.61786e-08
ENSG00000186395	KRT10	1616.48	-1.62343	2.09484e-09	3.6713e-08
ENSG00000269706	AC008687.6	11.231	7.81558	2.24494e-09	3.93132e-08
ENSG00000160207	HSF2BP	55.2898	1.86399	2.25495e-09	3.94582e-08
ENSG00000174607	UGT8	125.881	-1.28726	2.2631e-09	3.95704e-08
ENSG00000123219	CENPK	157.388	-1.19032	2.28266e-09	3.98817e-08
ENSG00000229593	SUCLA2P3	77.7201	-1.56867	2.29395e-09	4.00481e-08
ENSG00000172478	C2orf54	25.8246	2.67706	2.35399e-09	4.10648e-08
ENSG00000129646	QRICH2	85.0796	1.56479	2.47511e-09	4.31447e-08
ENSG00000137076	TLN1	13422.4	0.857521	2.48951e-09	4.33624e-08
ENSG00000131669	NINJ1	769.518	-0.895084	2.51225e-09	4.37251e-08
ENSG00000123416	TUBA1B	4440.38	-0.816581	2.55548e-09	4.44434e-08
ENSG00000097046	CDC7	229.232	-1.15871	2.57871e-09	4.48131e-08
ENSG00000137834	SMAD6	16.8898	3.7899	2.66186e-09	4.62228e-08
ENSG00000100304	TTLL12	1684.11	-1.01416	2.66885e-09	4.63089e-08
ENSG00000232956	SNHG15	392.43	-1.22621	2.70556e-09	4.69101e-08
ENSG00000183605	SFXN4	254.421	-1.14916	2.74629e-09	4.75801e-08
ENSG00000181418	DDN	28.3169	-2.31786	2.75542e-09	4.77019e-08
ENSG00000168282	MGAT2	1380.97	0.86793	2.80923e-09	4.85965e-08
ENSG00000142920	AZIN2	213.001	1.15314	2.86861e-09	4.95859e-08
ENSG00000167754	KLK5	3670.14	0.831818	3.06322e-09	5.29097e-08
ENSG00000173801	JUP	38566.6	0.99989	3.09874e-09	5.34826e-08
ENSG00000165821	SALL2	313.965	-1.01106	3.11448e-09	5.37136e-08
ENSG00000225282	AP000350.2	251.212	1.22676	3.12549e-09	5.38627e-08
ENSG00000234465	PINLYP	321.442	-1.11179	3.14078e-09	5.40851e-08
ENSG00000169242	EFNA1	1877.83	0.85661	3.18069e-09	5.4731e-08
ENSG00000171502	COL24A1	29.4781	-2.16338	3.26056e-09	5.60629e-08
ENSG00000005022	SLC25A5	7276.21	-0.796653	3.41016e-09	5.85909e-08
ENSG00000003147	ICA1	126.453	1.42158	3.42088e-09	5.87307e-08
ENSG00000158786	PLA2G2F	26.0677	2.45859	3.44282e-09	5.90627e-08
ENSG00000132613	MTSS1L	3106.17	-1.05316	3.45797e-09	5.9278e-08
ENSG00000175274	TP53I11	1887.69	0.916747	3.5107e-09	6.01367e-08
ENSG00000077152	UBE2T	197.631	-1.14176	3.53521e-09	6.05109e-08
ENSG00000163697	APBB2	4313.01	0.995306	3.57764e-09	6.11911e-08
ENSG00000189184	PCDH18	13.9147	-4.61344	3.86462e-09	6.60498e-08
ENSG00000253276	CCDC71L	403.959	1.01272	3.90476e-09	6.66858e-08
ENSG00000267374	AC016205.1	47.6736	-1.70662	3.94229e-09	6.72763e-08
ENSG00000185479	KRT6B	21517.4	0.925469	4.02056e-09	6.85605e-08
ENSG00000163902	RPN1	9229.53	0.721043	4.04124e-09	6.88614e-08
ENSG00000070759	TESK2	346.979	-1.03337	4.13561e-09	7.04168e-08
ENSG00000152455	SUV39H2	195.807	-1.21236	4.15425e-09	7.06814e-08
ENSG00000198053	SIRPA	2379.71	0.789056	4.2123e-09	7.16155e-08
ENSG00000140465	CYP1A1	290.395	-1.12985	4.3739e-09	7.43074e-08
ENSG00000104332	SFRP1	5208.5	0.726872	4.4406e-09	7.53841e-08
ENSG00000102886	GDPD3	86.7052	1.42056	4.46975e-09	7.57659e-08
ENSG00000164294	GPX8	1367.24	0.937529	4.46765e-09	7.57659e-08
ENSG00000159399	HK2	3189.81	-0.977946	4.78635e-09	8.10721e-08
ENSG00000144118	RALB	2595.22	0.874249	4.79325e-09	8.11287e-08
ENSG00000260710	AC120498.4	13.7463	-3.49086	4.96299e-09	8.39392e-08
ENSG00000203727	SAMD5	230.09	-1.3027	5.09547e-09	8.61157e-08
ENSG00000130816	DNMT1	1942.86	-0.829742	5.15965e-09	8.71356e-08
ENSG00000147955	SIGMAR1	2045.6	-0.872215	5.30374e-09	8.95026e-08
ENSG00000025156	HSF2	468.05	-1.24896	5.31009e-09	8.95434e-08
ENSG00000137267	TUBB2A	226.945	1.1605	5.31663e-09	8.95871e-08
ENSG00000125864	BFSP1	171.592	-1.12873	5.32342e-09	8.96352e-08
ENSG00000120647	CCDC77	128.62	-1.24084	5.47295e-09	9.20167e-08
ENSG00000267100	ILF3-AS1	92.2145	-1.42149	5.47118e-09	9.20167e-08
ENSG00000127526	SLC35E1	2843.76	0.775106	5.60168e-09	9.41115e-08
ENSG00000232662	LDHBP1	175.601	-1.28604	5.68083e-09	9.53708e-08
ENSG00000171812	COL8A2	242.671	1.28353	5.88468e-09	9.87202e-08
ENSG00000075336	TIMM21	312.095	-1.01751	5.9979e-09	1.00546e-07
ENSG00000181126	HLA-V	638.178	-0.898728	6.49675e-09	1.08828e-07
ENSG00000112972	HMGCS1	9562.36	-0.925322	6.75912e-09	1.13139e-07
ENSG00000162337	LRP5	1396.65	-1.06796	7.06904e-09	1.1824e-07
ENSG00000115604	IL18R1	44.1652	2.06759	7.23942e-09	1.21001e-07
ENSG00000281398	SNHG4	36.5356	-1.84491	7.29887e-09	1.21905e-07
ENSG00000188486	H2AFX	521.015	-1.09205	7.53083e-09	1.25687e-07
ENSG00000071282	LMCD1	42.6519	1.92209	7.55519e-09	1.26001e-07
ENSG00000185803	SLC52A2	2199.97	1.15264	7.6261e-09	1.2709e-07
ENSG00000162695	SLC30A7	1290.39	0.920579	7.9492e-09	1.32378e-07
ENSG00000149260	CAPN5	183.05	1.14735	7.95695e-09	1.3241e-07
ENSG00000145391	SETD7	4640.46	0.880274	8.03196e-09	1.33561e-07
ENSG00000186918	ZNF395	963.594	-0.863463	8.17439e-09	1.3583e-07
ENSG00000111788	AC009533.1	21.0837	-2.70385	8.20164e-09	1.36084e-07
ENSG00000229241	PNPT1P1	117.047	-1.24452	8.1978e-09	1.36084e-07
ENSG00000026559	KCNG1	1136.42	1.17344	8.20849e-09	1.36098e-07
ENSG00000162545	CAMK2N1	2124.46	0.891807	8.2705e-09	1.37026e-07
ENSG00000172346	CSDC2	15.1633	4.04631	8.41813e-09	1.39371e-07
ENSG00000074590	NUAK1	3274.2	0.950705	8.61397e-09	1.4251e-07
ENSG00000111711	GOLT1B	2068.75	0.968647	9.32814e-09	1.54213e-07
ENSG00000122566	HNRNPA2B1	17934.6	-0.838197	9.56194e-09	1.57963e-07
ENSG00000065320	NTN1	114.119	1.39532	9.8374e-09	1.62396e-07
ENSG00000159713	TPPP3	38.372	-1.90058	9.84734e-09	1.62442e-07
ENSG00000185361	TNFAIP8L1	481.242	-1.00712	9.93316e-09	1.63739e-07
ENSG00000107738	VSIR	293.929	1.06223	1.00065e-08	1.64829e-07
ENSG00000103335	PIEZO1	11543.9	0.961978	1.03778e-08	1.7082e-07
ENSG00000267736	HMGB2P1	36.6763	-2.0851	1.07534e-08	1.76875e-07
ENSG00000159261	CLDN14	22.1862	6.08269	1.0777e-08	1.77135e-07
ENSG00000137338	PGBD1	239.172	1.08815	1.0806e-08	1.77484e-07
ENSG00000132170	PPARG	164.773	-1.14638	1.08269e-08	1.77698e-07
ENSG00000226535	AL445487.1	171.002	-1.1708	1.10483e-08	1.81202e-07
ENSG00000182578	CSF1R	32.8073	2.02455	1.1392e-08	1.86704e-07
ENSG00000186862	PDZD7	44.5356	1.78764	1.14729e-08	1.87894e-07
ENSG00000249484	LINC01470	13.9353	-5.85404	1.17636e-08	1.92517e-07
ENSG00000145703	IQGAP2	14.0843	-3.67146	1.18253e-08	1.93387e-07
ENSG00000156802	ATAD2	654.771	-1.05759	1.24728e-08	2.0383e-07
ENSG00000089006	SNX5	1895.51	-0.848018	1.25277e-08	2.0458e-07
ENSG00000146066	HIGD2A	901.057	-0.889449	1.25415e-08	2.04659e-07
ENSG00000174500	GCSAM	24.1905	-2.20605	1.26639e-08	2.06508e-07
ENSG00000188610	FAM72B	21.5977	-2.36684	1.28808e-08	2.09894e-07
ENSG00000129128	SPCS3	5403.88	0.914642	1.38326e-08	2.25242e-07
ENSG00000134516	DOCK2	42.4308	1.83308	1.48254e-08	2.41236e-07
ENSG00000225339	AL354740.1	32.6234	2.10854	1.56555e-08	2.54562e-07
ENSG00000094755	GABRP	9.14928	7.44945	1.5974e-08	2.59496e-07
ENSG00000146909	NOM1	798.203	-0.872692	1.59818e-08	2.59496e-07
ENSG00000107984	DKK1	3354.59	-1.53453	1.64431e-08	2.66796e-07
ENSG00000140105	WARS	3117.31	0.873309	1.70054e-08	2.75722e-07
ENSG00000269825	AC022150.4	340.722	-1.16186	1.92893e-08	3.1253e-07
ENSG00000138162	TACC2	1490.99	-0.872265	1.93343e-08	3.13037e-07
ENSG00000108379	WNT3	166.584	1.16362	1.97576e-08	3.19663e-07
ENSG00000160360	GPSM1	648.143	1.09184	1.98936e-08	3.21635e-07
ENSG00000237008	LAPTM4BP1	132.551	-1.25254	2.01512e-08	3.25568e-07
ENSG00000070729	CNGB1	14.9718	3.42889	2.05849e-08	3.32338e-07
ENSG00000204792	LINC01291	27.4668	2.13014	2.08415e-08	3.36244e-07
ENSG00000133316	WDR74	539.765	-1.04505	2.1102e-08	3.40205e-07
ENSG00000196730	DAPK1	605.627	-1.12518	2.18559e-08	3.52109e-07
ENSG00000105219	CNTD2	27.1636	2.23324	2.20284e-08	3.54638e-07
ENSG00000099864	PALM	16.355	3.13477	2.22181e-08	3.57438e-07
ENSG00000235698	PA2G4P2	189.454	-1.08198	2.42452e-08	3.89774e-07
ENSG00000156030	ELMSAN1	1305.99	-0.917946	2.45277e-08	3.94036e-07
ENSG00000073150	PANX2	99.6729	1.3314	2.45595e-08	3.94269e-07
ENSG00000161203	AP2M1	8270.21	0.765622	2.51134e-08	4.02878e-07
ENSG00000170426	SDR9C7	149.928	1.24002	2.58905e-08	4.15051e-07
ENSG00000156787	TBC1D31	134.986	-1.15505	2.73493e-08	4.38128e-07
ENSG00000184840	TMED9	7210.27	0.842416	2.83802e-08	4.54323e-07
ENSG00000120802	TMPO	1382.75	-0.871142	2.86672e-08	4.58594e-07
ENSG00000264230	ANXA8L1	649.306	1.00835	2.96571e-08	4.74096e-07
ENSG00000150347	ARID5B	861.351	-0.988918	3.02866e-08	4.8382e-07
ENSG00000106537	TSPAN13	925.377	0.977741	3.07955e-08	4.91604e-07
ENSG00000240809	AC026877.1	1527.4	0.833065	3.33381e-08	5.31819e-07
ENSG00000246228	CASC8	52.1436	-1.66777	3.47918e-08	5.5462e-07
ENSG00000124207	CSE1L	3331.21	-0.866373	3.53167e-08	5.62594e-07
ENSG00000112218	GPR63	98.0974	-1.31671	3.68857e-08	5.87177e-07
ENSG00000163827	LRRC2	27.4731	-1.98547	3.69506e-08	5.87798e-07
ENSG00000178105	DDX10	465.892	-0.977438	3.83652e-08	6.09875e-07
ENSG00000051128	HOMER3	2424.28	1.04244	3.98234e-08	6.32614e-07
ENSG00000204301	NOTCH4	29.1038	2.14023	4.08424e-08	6.48348e-07
ENSG00000086598	TMED2	8958.34	0.862291	4.10462e-08	6.51129e-07
ENSG00000145247	OCIAD2	5292.74	0.767373	4.18266e-08	6.63046e-07
ENSG00000087301	TXNDC16	109.473	-1.2786	4.23753e-08	6.7081e-07
ENSG00000250041	AC069360.1	25.4864	-2.15005	4.23516e-08	6.7081e-07
ENSG00000254332	AF201337.1	818.932	0.980786	4.5492e-08	7.19646e-07
ENSG00000106541	AGR2	52.4387	2.02566	4.74422e-08	7.49977e-07
ENSG00000101294	HM13	3002.92	0.828493	4.84679e-08	7.65659e-07
ENSG00000159871	LYPD5	451.795	0.958792	4.91526e-08	7.75936e-07
ENSG00000120915	EPHX2	108.04	-1.29759	5.07011e-08	7.99825e-07
ENSG00000067167	TRAM1	9498.15	0.917915	5.17201e-08	8.15335e-07
ENSG00000160117	ANKLE1	48.6779	-1.81837	5.24058e-08	8.25572e-07
ENSG00000232453	AC105277.1	26.3544	2.15301	5.24625e-08	8.25894e-07
ENSG00000084710	EFR3B	46.5476	1.64349	5.28863e-08	8.31989e-07
ENSG00000184557	SOCS3	144.862	1.26848	5.33845e-08	8.39248e-07
ENSG00000184743	ATL3	3379.65	0.841636	5.35682e-08	8.41554e-07
ENSG00000131188	PRR7	42.8352	-1.79664	5.91288e-08	9.28269e-07
ENSG00000189221	MAOA	2023.37	0.89113	6.63479e-08	1.04088e-06
ENSG00000176142	TMEM39A	1213.74	0.824392	6.82782e-08	1.07043e-06
ENSG00000133401	PDZD2	895.82	-0.826664	6.86326e-08	1.07491e-06
ENSG00000183347	GBP6	53.7939	-1.62715	6.86587e-08	1.07491e-06
ENSG00000134470	IL15RA	128.374	-1.26618	7.14165e-08	1.11732e-06
ENSG00000105464	GRIN2D	51.9701	1.61064	7.24926e-08	1.13338e-06
ENSG00000268895	A1BG-AS1	236.763	1.15474	7.33165e-08	1.14547e-06
ENSG00000157601	MX1	3082.3	-1.11386	7.33713e-08	1.14554e-06
ENSG00000172031	EPHX4	25.777	2.18917	7.37141e-08	1.1501e-06
ENSG00000167065	DUSP18	388.879	0.950668	7.50333e-08	1.16988e-06
ENSG00000260604	AL590004.4	15.638	3.06936	7.5745e-08	1.18017e-06
ENSG00000196470	SIAH1	1007.65	0.931113	7.62936e-08	1.1879e-06
ENSG00000240386	LCE1F	21.5942	-2.31017	7.69574e-08	1.19742e-06
ENSG00000090520	DNAJB11	1314.81	0.974825	7.7799e-08	1.20969e-06
ENSG00000049541	RFC2	237.217	-1.0763	7.78997e-08	1.21043e-06
ENSG00000139636	LMBR1L	955.225	0.865332	7.93366e-08	1.23191e-06
ENSG00000087253	LPCAT2	2820.11	0.913454	8.15734e-08	1.26519e-06
ENSG00000135835	KIAA1614	144.737	1.28117	8.15913e-08	1.26519e-06
ENSG00000113552	GNPDA1	2367.86	-0.870178	8.19178e-08	1.26939e-06
ENSG00000184922	FMNL1	164.383	1.2334	8.23006e-08	1.27445e-06
ENSG00000166794	PPIB	10019.3	0.798734	8.36413e-08	1.29433e-06
ENSG00000148082	SHC3	118.837	1.18848	8.44588e-08	1.30521e-06
ENSG00000166451	CENPN	301.515	-0.985708	8.44131e-08	1.30521e-06
ENSG00000185238	PRMT3	473.971	-0.899033	8.50719e-08	1.31379e-06
ENSG00000164932	CTHRC1	29.184	2.01371	8.66915e-08	1.3379e-06
ENSG00000203877	RIPPLY2	12.3966	-2.9508	8.79947e-08	1.35709e-06
ENSG00000090861	AARS	8715.37	0.808632	8.83807e-08	1.36212e-06
ENSG00000102967	DHODH	63.713	-1.42405	9.19148e-08	1.41562e-06
ENSG00000178882	RFLNA	13.0738	4.04095	9.20169e-08	1.41624e-06
ENSG00000162594	IL23R	10.2975	-4.15477	9.29856e-08	1.43018e-06
ENSG00000111728	ST8SIA1	86.2695	-1.34141	9.33304e-08	1.43451e-06
ENSG00000261236	BOP1	685.668	-1.2008	9.3507e-08	1.43626e-06
ENSG00000184787	UBE2G2	1766.23	-0.796853	9.44237e-08	1.44936e-06
ENSG00000099785	MARCH2	369.492	1.01078	9.46098e-08	1.45124e-06
ENSG00000206077	ZDHHC11B	16.3244	-2.43775	9.63386e-08	1.47676e-06
ENSG00000107731	UNC5B	1229.2	1.12283	9.71043e-08	1.48749e-06
ENSG00000055163	CYFIP2	52.2153	-1.49988	9.9451e-08	1.52242e-06
ENSG00000160062	ZBTB8A	277.366	1.11782	1.02717e-07	1.57136e-06
ENSG00000181444	ZNF467	332.515	1.22398	1.0292e-07	1.57341e-06
ENSG00000225614	ZNF469	7.70064	7.10459	1.03404e-07	1.57974e-06
ENSG00000248019	FAM13A-AS1	223.922	1.01904	1.05342e-07	1.60827e-06
ENSG00000108854	SMURF2	4815.58	0.970767	1.07256e-07	1.63577e-06
ENSG00000198835	GJC2	118.264	1.63634	1.07287e-07	1.63577e-06
ENSG00000130429	ARPC1B	334.874	1.02045	1.0751e-07	1.63807e-06
ENSG00000124575	HIST1H1D	5.28353	-7.10125	1.08442e-07	1.65116e-06
ENSG00000089041	P2RX7	62.3246	-1.68211	1.0942e-07	1.66495e-06
ENSG00000111962	UST	607.075	-1.00013	1.09687e-07	1.66788e-06
ENSG00000167088	SNRPD1	483.268	-0.881691	1.13602e-07	1.72627e-06
ENSG00000065485	PDIA5	1279.79	0.805883	1.17294e-07	1.78117e-06
ENSG00000184678	HIST2H2BE	309.055	-0.956427	1.19317e-07	1.81069e-06
ENSG00000160949	TONSL	236.241	-1.22184	1.19736e-07	1.81584e-06
ENSG00000166265	CYYR1	377.912	-0.969957	1.19996e-07	1.81857e-06
ENSG00000184194	GPR173	70.8241	1.39657	1.21522e-07	1.84047e-06
ENSG00000111231	GPN3	346.844	-0.955989	1.25067e-07	1.8929e-06
ENSG00000131470	PSMC3IP	76.7271	-1.3661	1.31346e-07	1.98661e-06
ENSG00000166224	SGPL1	3484.89	0.787283	1.319e-07	1.99366e-06
ENSG00000111981	ULBP1	256.681	1.16741	1.37926e-07	2.08336e-06
ENSG00000265666	RARA-AS1	29.8631	1.99332	1.3813e-07	2.08506e-06
ENSG00000136003	ISCU	1653.81	-0.762207	1.40016e-07	2.11212e-06
ENSG00000268282	AC010328.2	135.636	1.15945	1.42845e-07	2.15337e-06
ENSG00000176658	MYO1D	6227.17	0.696766	1.48691e-07	2.24002e-06
ENSG00000164442	CITED2	344.683	-0.997597	1.51737e-07	2.2844e-06
ENSG00000101160	CTSZ	5331.32	0.761375	1.55876e-07	2.34514e-06
ENSG00000186994	KANK3	39.7699	1.79403	1.6662e-07	2.50514e-06
ENSG00000129521	EGLN3	133.325	-1.54506	1.68929e-07	2.53818e-06
ENSG00000132361	CLUH	2892.25	-1.00844	1.69612e-07	2.54676e-06
ENSG00000089048	ESF1	541.466	-0.969196	1.71095e-07	2.56732e-06
ENSG00000181449	SOX2	37.8636	-1.80367	1.83341e-07	2.74927e-06
ENSG00000267321	LINC02001	38.5074	-1.76097	1.85683e-07	2.78256e-06
ENSG00000122218	COPA	9932.81	0.735337	1.88328e-07	2.82033e-06
ENSG00000183690	EFHC2	22.9656	-2.00563	1.94814e-07	2.91554e-06
ENSG00000077684	JADE1	331.719	-1.02788	1.96919e-07	2.94511e-06
ENSG00000163006	CCDC138	40.8135	-1.71723	2.04602e-07	3.05801e-06
ENSG00000140688	C16orf58	1946.59	0.975376	2.09089e-07	3.12302e-06
ENSG00000168502	MTCL1	1186.34	-0.844723	2.15606e-07	3.21825e-06
ENSG00000265451	AC012447.1	24.5642	-2.3282	2.16694e-07	3.23236e-06
ENSG00000135372	NAT10	934.864	-0.844664	2.17807e-07	3.24683e-06
ENSG00000107957	SH3PXD2A	33742.4	0.790241	2.21424e-07	3.29859e-06
ENSG00000164283	ESM1	6.88278	6.93356	2.253e-07	3.35195e-06
ENSG00000184378	ACTRT3	54.1445	1.5192	2.25298e-07	3.35195e-06
ENSG00000157020	SEC13	3904.65	0.755436	2.26627e-07	3.36949e-06
ENSG00000168621	GDNF	204.622	1.05282	2.28568e-07	3.39465e-06
ENSG00000196352	CD55	1418.47	-1.13912	2.28618e-07	3.39465e-06
ENSG00000151466	SCLT1	257.327	-1.04763	2.29138e-07	3.40015e-06
ENSG00000044524	EPHA3	15.7148	5.54049	2.41306e-07	3.57837e-06
ENSG00000253669	AP003356.1	19.2632	2.37158	2.4345e-07	3.60782e-06
ENSG00000182670	TTC3	5178.27	0.842449	2.4738e-07	3.66367e-06
ENSG00000044090	CUL7	2006.83	0.921734	2.49287e-07	3.68952e-06
ENSG00000254837	AP001372.2	101.292	1.23735	2.55731e-07	3.78243e-06
ENSG00000101000	PROCR	1850.27	-0.818234	2.60298e-07	3.84747e-06
ENSG00000184384	MAML2	753.128	1.04081	2.63657e-07	3.89459e-06
ENSG00000160932	LY6E	6351.22	-0.987636	2.65728e-07	3.92264e-06
ENSG00000203783	PRR9	490.267	0.941831	2.67214e-07	3.94201e-06
ENSG00000113649	TCERG1	1889.53	-0.848097	2.75436e-07	4.06067e-06
ENSG00000180535	BHLHA15	12.1049	3.65968	2.76228e-07	4.06971e-06
ENSG00000164695	CHMP4C	697.124	0.886402	2.77203e-07	4.08143e-06
ENSG00000170381	SEMA3E	15.2873	-2.47621	3.00576e-07	4.4227e-06
ENSG00000108433	GOSR2	1008.69	0.826243	3.04295e-07	4.47454e-06
ENSG00000120158	RCL1	423.901	-0.904504	3.16162e-07	4.64603e-06
ENSG00000154930	ACSS1	339.53	-0.951623	3.16866e-07	4.65337e-06
ENSG00000125510	OPRL1	91.116	1.45367	3.18671e-07	4.67577e-06
ENSG00000164574	GALNT10	2336.4	0.775309	3.18802e-07	4.67577e-06
ENSG00000104967	NOVA2	24.8106	2.22104	3.27732e-07	4.80364e-06
ENSG00000146966	DENND2A	10.9147	-3.09155	3.36154e-07	4.9239e-06
ENSG00000144648	ACKR2	19.7711	2.28772	3.46999e-07	5.0795e-06
ENSG00000143702	CEP170	1854.45	0.893416	3.47415e-07	5.08231e-06
ENSG00000153802	TMPRSS11D	667.704	0.904273	3.49417e-07	5.10832e-06
ENSG00000137842	TMEM62	408.496	0.93445	3.49697e-07	5.10913e-06
ENSG00000197165	SULT1A2	16.0783	-2.46317	3.50158e-07	5.11258e-06
ENSG00000157680	DGKI	14.5471	2.81081	3.56042e-07	5.19515e-06
ENSG00000153721	CNKSR3	116.976	-1.2257	3.64808e-07	5.31965e-06
ENSG00000101850	GPR143	71.5278	1.38518	3.68744e-07	5.3736e-06
ENSG00000123545	NDUFAF4	197.341	-1.1344	3.81776e-07	5.55995e-06
ENSG00000175482	POLD4	291.612	1.11228	3.84745e-07	5.5996e-06
ENSG00000125844	RRBP1	8775.01	0.766853	3.85383e-07	5.60531e-06
ENSG00000128059	PPAT	406.087	-0.942871	3.85855e-07	5.60858e-06
ENSG00000062822	POLD1	664.92	-0.914934	3.94209e-07	5.72635e-06
ENSG00000153790	C7orf31	96.6934	1.27292	3.9666e-07	5.75828e-06
ENSG00000283511	AC137936.2	27.6978	1.96743	3.98725e-07	5.78457e-06
ENSG00000177096	FAM109B	346.439	0.994658	3.99098e-07	5.78629e-06
ENSG00000128918	ALDH1A2	43.8996	1.62953	4.00564e-07	5.80384e-06
ENSG00000213190	MLLT11	1130.44	0.890795	4.11585e-07	5.95974e-06
ENSG00000139679	LPAR6	915.598	-0.988063	4.11915e-07	5.96072e-06
ENSG00000107262	BAG1	711.709	-0.866128	4.26826e-07	6.17256e-06
ENSG00000167747	C19orf48	1024.3	-0.999648	4.36954e-07	6.31501e-06
ENSG00000102531	FNDC3A	2907.06	0.87683	4.37502e-07	6.31892e-06
ENSG00000223784	LINP1	81.6738	-1.38906	4.39536e-07	6.34427e-06
ENSG00000110203	FOLR3	703.461	0.908289	4.4734e-07	6.45281e-06
ENSG00000104237	RP1	13.8564	2.9709	4.58167e-07	6.6048e-06
ENSG00000204262	COL5A2	3328.56	0.877536	4.60802e-07	6.63858e-06
ENSG00000125459	MSTO1	145.235	1.15552	4.63827e-07	6.67794e-06
ENSG00000058600	POLR3E	1073.71	-0.806638	4.64544e-07	6.68403e-06
ENSG00000169715	MT1E	1130.15	-0.998206	4.75465e-07	6.83684e-06
ENSG00000104368	PLAT	893.753	-1.06143	4.77503e-07	6.86181e-06
ENSG00000171960	PPIH	332.364	-0.953026	4.77985e-07	6.86439e-06
ENSG00000128510	CPA4	2393.55	-0.782805	4.78498e-07	6.86743e-06
ENSG00000066248	NGEF	23.7871	2.28691	4.89757e-07	7.02458e-06
ENSG00000155008	APOOL	1134.21	-0.966906	4.90558e-07	7.03164e-06
ENSG00000213937	CLDN9	37.4985	1.67564	4.98698e-07	7.14382e-06
ENSG00000149177	PTPRJ	63.2754	1.44307	4.99474e-07	7.15043e-06
ENSG00000121904	CSMD2	48.4312	1.61339	5.03574e-07	7.2046e-06
ENSG00000179222	MAGED1	5817.65	0.783722	5.06951e-07	7.24835e-06
ENSG00000145685	LHFPL2	2468.58	0.840282	5.13474e-07	7.33699e-06
ENSG00000023318	ERP44	2461.36	0.949348	5.15397e-07	7.35985e-06
ENSG00000157483	MYO1E	5800.85	0.739879	5.27119e-07	7.52252e-06
ENSG00000196550	FAM72A	15.4975	-2.58526	5.3454e-07	7.62365e-06
ENSG00000148200	NR6A1	165.389	-1.06607	5.41007e-07	7.71105e-06
ENSG00000081913	PHLPP1	646.434	-0.836702	5.43614e-07	7.74336e-06
ENSG00000204632	HLA-G	869.874	0.916971	5.48437e-07	7.80717e-06
ENSG00000041353	RAB27B	1629.66	-0.992648	5.50064e-07	7.82543e-06
ENSG00000133138	TBC1D8B	781.633	0.982375	5.53412e-07	7.86814e-06
ENSG00000115828	QPCT	645.551	0.925258	5.5885e-07	7.94049e-06
ENSG00000139835	GRTP1	64.3503	-1.38432	5.59569e-07	7.94575e-06
ENSG00000198417	MT1F	41.3396	1.76821	5.64207e-07	8.0066e-06
ENSG00000163923	RPL39L	208.263	-0.995883	5.83653e-07	8.2774e-06
ENSG00000156968	MPV17L	21.2593	-2.08593	5.85708e-07	8.30137e-06
ENSG00000171793	CTPS1	1881.05	-0.755037	5.88297e-07	8.33287e-06
ENSG00000121895	TMEM156	11.6208	4.16289	5.95528e-07	8.43004e-06
ENSG00000141401	IMPA2	1285.71	-0.99773	6.00187e-07	8.49071e-06
ENSG00000183760	ACP7	98.8942	1.27833	6.03863e-07	8.5374e-06
ENSG00000178821	TMEM52	14.1522	-2.47408	6.2089e-07	8.77268e-06
ENSG00000257331	RACGAP1P	75.3866	-1.3107	6.22757e-07	8.7936e-06
ENSG00000140044	JDP2	1006.83	0.958449	6.33386e-07	8.93814e-06
ENSG00000108669	CYTH1	1976.14	0.75924	6.47039e-07	9.12514e-06
ENSG00000137124	ALDH1B1	451.478	-0.92227	6.49235e-07	9.15043e-06
ENSG00000163810	TGM4	36.2907	-1.85846	6.64744e-07	9.36322e-06
ENSG00000123836	PFKFB2	2776.92	-0.86482	6.6704e-07	9.38974e-06
ENSG00000108179	PPIF	3224.31	-0.842651	6.68458e-07	9.40388e-06
ENSG00000182158	CREB3L2	3479.2	0.773298	6.74991e-07	9.48993e-06
ENSG00000172296	SPTLC3	589.682	-0.939894	6.89352e-07	9.68585e-06
ENSG00000176595	KBTBD11	14.4993	3.02567	6.92544e-07	9.72468e-06
ENSG00000021355	SERPINB1	1693.4	0.784141	6.9392e-07	9.738e-06
ENSG00000156298	TSPAN7	11.2282	-3.00146	7.14392e-07	1.00191e-05
ENSG00000020922	MRE11	438.031	-0.96405	7.40225e-07	1.0375e-05
ENSG00000251411	AC093827.3	257.094	1.04952	7.52959e-07	1.0547e-05
ENSG00000177606	JUN	4890.69	0.791623	7.87987e-07	1.10308e-05
ENSG00000165959	CLMN	428.409	-1.05778	7.99226e-07	1.11813e-05
ENSG00000151743	AMN1	301.273	-1.04936	8.00687e-07	1.11949e-05
ENSG00000167394	ZNF668	415.909	0.986822	8.04025e-07	1.12346e-05
ENSG00000151320	AKAP6	416.465	-0.988709	8.11847e-07	1.1337e-05
ENSG00000159208	CIART	200.778	-1.09487	8.30372e-07	1.15885e-05
ENSG00000152779	SLC16A12	16.7416	-2.23033	8.39519e-07	1.17018e-05
ENSG00000276107	AC037198.2	203.135	1.17513	8.39301e-07	1.17018e-05
ENSG00000172578	KLHL6	16.4261	2.52046	8.43021e-07	1.17434e-05
ENSG00000162236	STX5	1102.97	0.817361	8.46122e-07	1.17794e-05
ENSG00000159199	ATP5G1	554.344	-1.01034	8.50436e-07	1.18322e-05
ENSG00000175137	SH3BP5L	1174.05	0.830979	8.52159e-07	1.1849e-05
ENSG00000198440	ZNF583	45.6682	1.58857	8.6615e-07	1.20361e-05
ENSG00000139343	SNRPF	531	-0.84441	8.71498e-07	1.21031e-05
ENSG00000105767	CADM4	511.761	-0.961555	8.85067e-07	1.2284e-05
ENSG00000267139	AC005262.2	148.517	1.09693	8.86917e-07	1.23022e-05
ENSG00000198056	PRIM1	107.048	-1.19638	8.96323e-07	1.24251e-05
ENSG00000215784	FAM72D	8.94786	-3.43677	9.29968e-07	1.28836e-05
ENSG00000168374	ARF4	6613.08	0.825097	9.30676e-07	1.28856e-05
ENSG00000157191	NECAP2	2289.26	0.75164	9.39914e-07	1.30056e-05
ENSG00000065809	FAM107B	629.284	1.01514	9.47627e-07	1.31043e-05
ENSG00000162458	FBLIM1	7728.1	0.862348	9.51609e-07	1.31514e-05
ENSG00000123096	SSPN	155.959	1.12054	9.55539e-07	1.31897e-05
ENSG00000187840	EIF4EBP1	2347.08	0.980002	9.54989e-07	1.31897e-05
ENSG00000248905	FMN1	210.816	1.05971	9.66243e-07	1.33294e-05
ENSG00000153291	SLC25A27	123.242	-1.12652	9.85699e-07	1.35895e-05
ENSG00000001084	GCLC	1716.94	-0.882643	9.93953e-07	1.3695e-05
ENSG00000089639	GMIP	595.27	1.06808	9.98152e-07	1.37445e-05
ENSG00000129493	HEATR5A	1138.63	0.85598	1.02092e-06	1.40495e-05
ENSG00000023697	DERA	845.289	0.846194	1.06855e-06	1.46961e-05
ENSG00000226950	DANCR	374.409	-0.90932	1.08378e-06	1.48966e-05
ENSG00000184995	IFNE	156.343	1.13381	1.10126e-06	1.51277e-05
ENSG00000185697	MYBL1	152.582	-1.1553	1.11403e-06	1.52847e-05
ENSG00000231799	PA2G4P6	130.454	-1.16284	1.11347e-06	1.52847e-05
ENSG00000188013	AC087499.1	14.0623	2.75526	1.12976e-06	1.54911e-05
ENSG00000140022	STON2	4346.84	0.861821	1.13308e-06	1.55273e-05
ENSG00000184349	EFNA5	359.584	-0.945632	1.14478e-06	1.56782e-05
ENSG00000186615	KTN1-AS1	57.3388	-1.37256	1.15194e-06	1.57667e-05
ENSG00000232442	MHENCR	99.3561	-1.26298	1.16764e-06	1.5972e-05
ENSG00000120805	ARL1	2441.47	0.822077	1.16917e-06	1.59833e-05
ENSG00000189057	FAM111B	24.1192	-2.06063	1.20073e-06	1.64049e-05
ENSG00000141524	TMC6	1791.36	0.958091	1.20744e-06	1.64866e-05
ENSG00000152953	STK32B	201.262	-1.0657	1.21279e-06	1.65498e-05
ENSG00000100219	XBP1	3664.86	0.835234	1.22528e-06	1.67103e-05
ENSG00000277639	AC007906.2	61.8436	-1.32503	1.26124e-06	1.71904e-05
ENSG00000159403	C1R	152.441	-1.04535	1.27026e-06	1.73018e-05
ENSG00000181544	FANCB	40.1692	-1.65785	1.27094e-06	1.73018e-05
ENSG00000101194	SLC17A9	50.8596	1.52047	1.27649e-06	1.7367e-05
ENSG00000104783	KCNN4	54.3938	1.83599	1.27766e-06	1.73725e-05
ENSG00000119285	HEATR1	1453.7	-0.743145	1.2854e-06	1.74673e-05
ENSG00000010319	SEMA3G	49.9862	-1.48593	1.29754e-06	1.76218e-05
ENSG00000101019	UQCC1	888.837	-0.825754	1.30102e-06	1.76585e-05
ENSG00000074370	ATP2A3	48.9562	1.52829	1.37304e-06	1.86249e-05
ENSG00000145819	ARHGAP26	931.271	0.957524	1.38273e-06	1.87451e-05
ENSG00000255221	CARD17	15.5696	-2.27457	1.3923e-06	1.88637e-05
ENSG00000240487	AC093010.1	33.7846	1.73408	1.39926e-06	1.89467e-05
ENSG00000137996	RTCA	1398.23	0.824598	1.40614e-06	1.90285e-05
ENSG00000171453	POLR1C	502.05	-0.859903	1.4077e-06	1.90382e-05
ENSG00000105755	ETHE1	2260.34	0.812363	1.41063e-06	1.90665e-05
ENSG00000181585	TMIE	10.7602	3.47526	1.42674e-06	1.92729e-05
ENSG00000172738	TMEM217	91.9551	1.26553	1.43453e-06	1.93666e-05
ENSG00000000971	CFH	37.9383	-1.59479	1.46038e-06	1.97039e-05
ENSG00000178104	PDE4DIP	1223.6	0.821667	1.47082e-06	1.9833e-05
ENSG00000165185	KIAA1958	118.559	-1.18874	1.47219e-06	1.98397e-05
ENSG00000178556	CKS1BP6	31.4546	-1.88889	1.49426e-06	2.01251e-05
ENSG00000134294	SLC38A2	53497.8	-1.01003	1.54225e-06	2.07593e-05
ENSG00000133069	TMCC2	433.944	0.965513	1.55545e-06	2.09246e-05
ENSG00000175874	CREG2	312.598	1.02634	1.57595e-06	2.11877e-05
ENSG00000108829	LRRC59	5656.39	0.717522	1.58006e-06	2.12304e-05
ENSG00000106105	GARS	9321.04	0.839395	1.6012e-06	2.15018e-05
ENSG00000267414	AC120049.1	18.9283	2.16422	1.6107e-06	2.16166e-05
ENSG00000136237	RAPGEF5	604.135	1.00144	1.62572e-06	2.18053e-05
ENSG00000010438	PRSS3	2273.71	0.927423	1.67843e-06	2.24991e-05
ENSG00000108823	SGCA	12.4028	5.15479	1.68443e-06	2.25663e-05
ENSG00000151789	ZNF385D	31.6288	-1.69486	1.69744e-06	2.27271e-05
ENSG00000180787	ZFP3	63.0732	1.35856	1.7108e-06	2.28925e-05
ENSG00000205413	SAMD9	1841.36	0.985636	1.71467e-06	2.29308e-05
ENSG00000165434	PGM2L1	1234.56	0.918341	1.71713e-06	2.29502e-05
ENSG00000230479	AP000695.1	18.4936	2.29682	1.73639e-06	2.3194e-05
ENSG00000204941	PSG5	21.0317	2.30931	1.75854e-06	2.34762e-05
ENSG00000231721	LINC-PINT	103.898	-1.19376	1.76466e-06	2.35439e-05
ENSG00000070081	NUCB2	2211.7	0.936034	1.78333e-06	2.37791e-05
ENSG00000215319	EIF5P1	132.792	1.14812	1.78587e-06	2.3799e-05
ENSG00000108773	KAT2A	896.317	-0.922496	1.80304e-06	2.40138e-05
ENSG00000114268	PFKFB4	705.851	0.968672	1.85139e-06	2.46433e-05
ENSG00000126467	TSKS	13.3387	2.76954	1.8764e-06	2.49616e-05
ENSG00000137054	POLR1E	353.291	-0.895101	1.88843e-06	2.51069e-05
ENSG00000104205	SGK3	110.107	1.25778	1.93665e-06	2.5733e-05
ENSG00000183773	AIFM3	84.3195	1.29473	1.98219e-06	2.63228e-05
ENSG00000173145	NOC3L	617.424	-0.879549	1.99433e-06	2.64685e-05
ENSG00000273344	PAXIP1-AS1	66.431	-1.28891	2.03462e-06	2.69875e-05
ENSG00000139508	SLC46A3	695.312	0.858494	2.13067e-06	2.8245e-05
ENSG00000197363	ZNF517	115.27	1.26534	2.13423e-06	2.82757e-05
ENSG00000145284	SCD5	3344.68	0.761028	2.14149e-06	2.83555e-05
ENSG00000006062	MAP3K14	168.445	-1.01524	2.1691e-06	2.86951e-05
ENSG00000145414	NAF1	243.44	-0.942263	2.16967e-06	2.86951e-05
ENSG00000116701	NCF2	1613.89	-0.973682	2.22088e-06	2.93554e-05
ENSG00000242147	AL365356.5	184.171	1.0651	2.22491e-06	2.93915e-05
ENSG00000188372	ZP3	156.425	-1.11465	2.25953e-06	2.98315e-05
ENSG00000204282	TNRC6C-AS1	67.0181	1.35781	2.4316e-06	3.20847e-05
ENSG00000250290	NCAPGP1	8.74414	-3.19929	2.47978e-06	3.27015e-05
ENSG00000168398	BDKRB2	709.386	-0.834872	2.52432e-06	3.32696e-05
ENSG00000172009	THOP1	847.495	-0.94123	2.55795e-06	3.36932e-05
ENSG00000117602	RCAN3	1385.71	0.800032	2.5739e-06	3.38837e-05
ENSG00000144677	CTDSPL	4192.25	-0.738915	2.61239e-06	3.43705e-05
ENSG00000137648	TMPRSS4	853.341	-0.91324	2.61669e-06	3.44071e-05
ENSG00000166535	A2ML1	5918.31	0.848839	2.68198e-06	3.52453e-05
ENSG00000166311	SMPD1	494.206	0.980087	2.68753e-06	3.52978e-05
ENSG00000162641	AKNAD1	8.62418	-3.1699	2.71294e-06	3.56111e-05
ENSG00000154917	RAB6B	51.2316	1.47623	2.81951e-06	3.69886e-05
ENSG00000280987	MATR3	15.7779	-2.15827	2.93008e-06	3.8417e-05
ENSG00000142871	CYR61	4791.96	-0.991511	2.95615e-06	3.87365e-05
ENSG00000187634	SAMD11	10.0037	3.89946	3.13455e-06	4.10505e-05
ENSG00000256847	CCND2P1	107.84	-1.12178	3.21044e-06	4.20202e-05
ENSG00000214706	IFRD2	1198.2	-0.987706	3.25838e-06	4.26231e-05
ENSG00000135924	DNAJB2	3571.93	0.809252	3.31092e-06	4.32855e-05
ENSG00000108602	ALDH3A1	24.9985	-1.78178	3.37532e-06	4.41021e-05
ENSG00000188060	RAB42	40.7348	1.59393	3.38998e-06	4.42682e-05
ENSG00000160214	RRP1	579.949	-0.954165	3.43326e-06	4.48077e-05
ENSG00000105993	DNAJB6	1916.56	0.767315	3.54929e-06	4.62955e-05
ENSG00000239779	WBP1	381.312	0.937675	3.5613e-06	4.64255e-05
ENSG00000119523	ALG2	1255.05	0.762467	3.60093e-06	4.69152e-05
ENSG00000136999	NOV	9.54355	-2.96565	3.64591e-06	4.7474e-05
ENSG00000128203	ASPHD2	234.43	0.952357	3.71739e-06	4.83771e-05
ENSG00000161980	POLR3K	140.871	-1.0468	3.72719e-06	4.84769e-05
ENSG00000281406	BLACAT1	446.141	0.886905	3.78908e-06	4.92536e-05
ENSG00000065054	SLC9A3R2	457.54	0.89814	3.8262e-06	4.97078e-05
ENSG00000127423	AUNIP	105.672	-1.1964	3.83638e-06	4.98116e-05
ENSG00000155511	GRIA1	10.8081	-2.57877	3.84639e-06	4.99131e-05
ENSG00000078070	MCCC1	563.14	-0.837963	3.86232e-06	5.00913e-05
ENSG00000237931	CLIC4P3	217.416	1.01412	3.955e-06	5.1264e-05
ENSG00000071073	MGAT4A	43.8728	1.62375	3.95781e-06	5.12712e-05
ENSG00000175505	CLCF1	66.9815	1.34824	3.97276e-06	5.14356e-05
ENSG00000213222	AC093724.1	143.659	-1.13417	4.1333e-06	5.34837e-05
ENSG00000150054	MPP7	480.548	-0.931971	4.17237e-06	5.39586e-05
ENSG00000224578	HNRNPA1P48	855.885	-0.771246	4.27284e-06	5.52265e-05
ENSG00000161958	FGF11	764.663	0.822467	4.42496e-06	5.71602e-05
ENSG00000163069	SGCB	1603.66	0.787818	4.43215e-06	5.72205e-05
ENSG00000181924	COA4	465.53	-0.847889	4.53773e-06	5.85504e-05
ENSG00000173918	C1QTNF1	635.618	0.986067	4.61808e-06	5.95534e-05
ENSG00000243775	OSTCP1	139.242	1.1468	4.62375e-06	5.95926e-05
ENSG00000140836	ZFHX3	1380.28	0.826558	4.64693e-06	5.98575e-05
ENSG00000179111	HES7	90.9458	-1.27955	4.73085e-06	6.0904e-05
ENSG00000145375	SPATA5	250.443	-0.947414	4.77139e-06	6.13911e-05
ENSG00000058404	CAMK2B	11.6721	-2.48328	4.93497e-06	6.34599e-05
ENSG00000146477	SLC22A3	532.921	0.914006	4.95141e-06	6.36354e-05
ENSG00000231826	LINC01819	124.897	1.08078	5.00325e-06	6.42654e-05
ENSG00000150637	CD226	31.6543	1.72097	5.01133e-06	6.43328e-05
ENSG00000159131	GART	2727.6	-0.712052	5.08585e-06	6.52158e-05
ENSG00000221968	FADS3	2978.77	0.88597	5.08314e-06	6.52158e-05
ENSG00000188766	SPRED3	182.968	1.02496	5.25487e-06	6.73452e-05
ENSG00000131368	MRPS25	668.114	-0.800339	5.47262e-06	7.00964e-05
ENSG00000232917	HSPE1P6	22.993	-1.79985	5.56699e-06	7.1265e-05
ENSG00000107290	SETX	3297	0.97181	5.60542e-06	7.17166e-05
ENSG00000120800	UTP20	653.103	-0.896236	5.73707e-06	7.33597e-05
ENSG00000151623	NR3C2	29.974	-1.80137	5.7737e-06	7.37465e-05
ENSG00000152056	AP1S3	344.609	-0.9253	5.7738e-06	7.37465e-05
ENSG00000163930	BAP1	3585.35	-0.797584	5.87584e-06	7.50077e-05
ENSG00000163811	WDR43	1410.39	-0.841717	5.89715e-06	7.52374e-05
ENSG00000230487	PSMG3-AS1	50.692	1.40793	5.91973e-06	7.54832e-05
ENSG00000183323	CCDC125	179.963	1.00529	5.97884e-06	7.61942e-05
ENSG00000129467	ADCY4	86.7082	1.16608	6.05837e-06	7.71645e-05
ENSG00000197261	C6orf141	524.557	-0.851315	6.19363e-06	7.88431e-05
ENSG00000113749	HRH2	11.2275	3.49632	6.33247e-06	8.05654e-05
ENSG00000163864	NMNAT3	17.2242	-2.01158	6.38977e-06	8.1249e-05
ENSG00000164743	C8orf48	26.8228	1.85638	6.50545e-06	8.26737e-05
ENSG00000119950	MXI1	762.664	-0.80172	6.57759e-06	8.35439e-05
ENSG00000188807	TMEM201	240.044	-1.06956	6.5883e-06	8.36331e-05
ENSG00000064547	LPAR2	468.95	0.957278	6.68299e-06	8.47879e-05
ENSG00000256283	METTL8P1	121.433	-1.04795	6.72938e-06	8.53288e-05
ENSG00000260139	CSPG4P13	17.356	2.19049	6.77858e-06	8.59047e-05
ENSG00000109680	TBC1D19	261.957	1.02482	6.82515e-06	8.64469e-05
ENSG00000164105	SAP30	126.781	-1.10691	6.8959e-06	8.72943e-05
ENSG00000102996	MMP15	597.205	0.974042	6.97764e-06	8.82799e-05
ENSG00000135960	EDAR	19.4921	2.18338	7.1016e-06	8.97984e-05
ENSG00000106089	STX1A	348.527	1.03756	7.28922e-06	9.21196e-05
ENSG00000129151	BBOX1	29.1067	-1.83909	7.46828e-06	9.43301e-05
ENSG00000128274	A4GALT	479.868	1.02474	7.4862e-06	9.45039e-05
ENSG00000272325	NUDT3	987.726	-0.771499	7.49957e-06	9.46202e-05
ENSG00000204634	TBC1D8	484.501	-0.911237	7.5309e-06	9.49628e-05
ENSG00000101412	E2F1	60.614	-1.41083	7.58334e-06	9.55711e-05
ENSG00000204267	TAP2	505.883	-0.837928	7.64132e-06	9.62484e-05
ENSG00000160867	FGFR4	171.203	-0.979211	7.85509e-06	9.88864e-05
ENSG00000215883	CYB5RL	18.4282	-1.94113	7.92858e-06	9.97562e-05
ENSG00000260401	AP002761.4	192.737	1.06257	8.00363e-06	0.000100645
ENSG00000227039	ITGB2-AS1	7.36718	-3.89179	8.05167e-06	0.000101193
ENSG00000268287	AC008687.3	13.4365	2.44233	8.07409e-06	0.000101419
ENSG00000071575	TRIB2	479.36	-0.92558	8.08071e-06	0.000101446
ENSG00000117500	TMED5	2872.02	0.840462	8.16802e-06	0.000102485
ENSG00000149968	MMP3	69.1342	-1.41607	8.21863e-06	0.000103064
ENSG00000162434	JAK1	4949.05	0.811966	8.38702e-06	0.000105117
ENSG00000167080	B4GALNT2	120.68	1.13869	8.44689e-06	0.000105809
ENSG00000111077	TNS2	80.7492	1.2185	8.46489e-06	0.000105977
ENSG00000130830	MPP1	49.9545	-1.35692	8.4973e-06	0.000106324
ENSG00000187583	PLEKHN1	553.776	1.01443	8.67053e-06	0.000108432
ENSG00000124140	SLC12A5	26.1801	1.75294	8.78045e-06	0.000109686
ENSG00000208005	MIR503	79.2571	1.40961	8.77649e-06	0.000109686
ENSG00000080839	RBL1	156.326	-1.05773	8.90777e-06	0.000111215
ENSG00000164985	PSIP1	552.518	-0.817478	8.97339e-06	0.000111973
ENSG00000231437	LINC01750	10.3624	4.8659	9.11073e-06	0.000113624
ENSG00000279415	AC099494.2	21.3127	1.91586	9.20456e-06	0.000114732
ENSG00000100994	PYGB	16089.9	0.853588	9.27927e-06	0.0001156
ENSG00000106628	POLD2	1341.05	-0.898684	9.39159e-06	0.000116935
ENSG00000152558	TMEM123	5288.79	-0.84766	9.4956e-06	0.000118165
ENSG00000000460	C1orf112	152.811	-1.04569	9.50921e-06	0.00011827
ENSG00000272168	CASC15	11.9871	2.60344	9.57169e-06	0.000118982
ENSG00000169756	LIMS1	2880.62	0.819862	9.61266e-06	0.000119426
ENSG00000198055	GRK6	815.984	-0.850926	9.64042e-06	0.000119705
ENSG00000014914	MTMR11	1552.68	0.771701	9.71589e-06	0.000120577
ENSG00000102158	MAGT1	3313.13	0.833861	9.73369e-06	0.000120732
ENSG00000262814	MRPL12	300.879	-1.00008	9.91194e-06	0.000122876
ENSG00000102174	PHEX	30.0767	1.82881	1.00769e-05	0.000124853
ENSG00000100739	BDKRB1	92.0236	-1.13194	1.01553e-05	0.000125756
ENSG00000013392	RWDD2A	161.072	1.04141	1.01612e-05	0.00012576
ENSG00000103876	FAH	376.533	-0.892482	1.03578e-05	0.000128124
ENSG00000141574	SECTM1	34.057	-1.53573	1.04796e-05	0.00012956
ENSG00000167721	TSR1	1566.87	-0.730325	1.05786e-05	0.000130712
ENSG00000102098	SCML2	29.9623	-1.59056	1.06676e-05	0.000131741
ENSG00000108439	PNPO	551.306	-0.85778	1.07463e-05	0.000132641
ENSG00000277734	TRAC	6.78765	-4.16805	1.07954e-05	0.000133175
ENSG00000006016	CRLF1	11.6172	2.82592	1.08906e-05	0.000134276
ENSG00000166016	ABTB2	250.339	0.952477	1.09772e-05	0.00013527
ENSG00000228951	AL365356.3	17.1848	2.21231	1.09956e-05	0.000135351
ENSG00000272079	AC004233.3	22.5762	1.86957	1.09921e-05	0.000135351
ENSG00000143850	PLEKHA6	546.703	0.927088	1.10249e-05	0.000135638
ENSG00000171723	GPHN	484.739	-0.874959	1.10643e-05	0.000136049
ENSG00000184162	NR2C2AP	187.703	-0.955308	1.10862e-05	0.000136244
ENSG00000137822	TUBGCP4	1119.97	-0.796636	1.1219e-05	0.000137802
ENSG00000171208	NETO2	1161.06	-0.85622	1.12355e-05	0.00013793
ENSG00000107201	DDX58	903.355	-0.945984	1.12531e-05	0.000138072
ENSG00000249353	NPM1P27	1693.05	-0.769981	1.12895e-05	0.000138444
ENSG00000140848	CPNE2	538.356	0.815391	1.13301e-05	0.000138867
ENSG00000205426	KRT81	8.92445	4.10058	1.14724e-05	0.000140535
ENSG00000170537	TMC7	526.376	0.834146	1.15298e-05	0.000141162
ENSG00000149218	ENDOD1	2807.34	0.819618	1.16466e-05	0.000142516
ENSG00000160886	LY6K	706.001	-0.869628	1.22155e-05	0.000149397
ENSG00000213409	C1QBPP2	120.594	-1.05055	1.24337e-05	0.000151984
ENSG00000230450	NEK2P4	11.4815	-2.43793	1.25467e-05	0.000153282
ENSG00000198719	DLL1	593.665	-0.932355	1.27799e-05	0.000156048
ENSG00000126249	PDCD2L	90.3677	-1.10688	1.28588e-05	0.000156927
ENSG00000180730	SHISA2	34.7026	-1.5255	1.29175e-05	0.000157558
ENSG00000150753	CCT5	4744.05	-0.760042	1.30299e-05	0.000158845
ENSG00000035664	DAPK2	63.3098	1.37121	1.33419e-05	0.000162561
ENSG00000156471	PTDSS1	3045.75	-0.695908	1.34143e-05	0.000163356
ENSG00000127838	PNKD	610.477	-0.821502	1.34227e-05	0.00016337
ENSG00000231831	MTHFD1P1	284.083	-0.909986	1.35689e-05	0.000165062
ENSG00000160991	ORAI2	736.372	0.861217	1.39754e-05	0.000169916
ENSG00000188993	LRRC66	26.5548	1.70833	1.41442e-05	0.000171876
ENSG00000104827	CGB3	9.04829	4.12574	1.42786e-05	0.000173417
ENSG00000165424	ZCCHC24	266.476	0.889637	1.43336e-05	0.000173992
ENSG00000268108	AC008687.2	13.0671	2.4938	1.4404e-05	0.000174753
ENSG00000119403	PHF19	867.885	-0.815662	1.44475e-05	0.000175188
ENSG00000118363	SPCS2	175.918	1.02035	1.44795e-05	0.000175482
ENSG00000132688	NES	15.9077	2.2374	1.46304e-05	0.000177216
ENSG00000215105	TTC3P1	1421.86	0.875342	1.46605e-05	0.000177409
ENSG00000228612	HK2P1	428.825	-0.971459	1.46619e-05	0.000177409
ENSG00000170955	CAVIN3	1051.65	1.47502	1.49401e-05	0.00018068
ENSG00000146411	SLC2A12	486.265	-0.959386	1.5043e-05	0.000181827
ENSG00000278041	AL133325.3	6.64479	-3.74878	1.50527e-05	0.000181848
ENSG00000257350	AC027287.1	30.947	-1.62628	1.50791e-05	0.00018207
ENSG00000167543	TP53I13	734.209	0.933212	1.52642e-05	0.000184206
ENSG00000197046	SIGLEC15	23.8317	1.73362	1.53218e-05	0.000184804
ENSG00000136826	KLF4	1500.48	-0.989775	1.53555e-05	0.000185112
ENSG00000173432	SAA1	97.5773	-1.18136	1.5415e-05	0.000185732
ENSG00000134755	DSC2	9631	0.93734	1.55182e-05	0.000186875
ENSG00000013297	CLDN11	21.3905	-1.80831	1.57158e-05	0.000189155
ENSG00000242670	RPL22P13	95.1278	-1.18807	1.57893e-05	0.000189939
ENSG00000273143	AL355512.1	16.7751	-1.95779	1.602e-05	0.000192613
ENSG00000154447	SH3RF1	1493.87	0.752168	1.65304e-05	0.000198645
ENSG00000125730	C3	649.489	-0.884889	1.67643e-05	0.000201348
ENSG00000172803	SNX32	28.9875	-1.61239	1.6835e-05	0.000202091
ENSG00000008394	MGST1	1716.15	-0.809575	1.68536e-05	0.000202207
ENSG00000127022	CANX	21696.7	0.778481	1.70913e-05	0.000204951
ENSG00000160298	C21orf58	64.3113	-1.25923	1.73962e-05	0.000208497
ENSG00000124243	BCAS4	415.692	0.874597	1.74156e-05	0.000208621
ENSG00000219626	FAM228B	30.2353	1.69471	1.79356e-05	0.000214736
ENSG00000137731	FXYD2	12.9195	-2.15948	1.80883e-05	0.000216451
ENSG00000171462	DLK2	247.463	-1.05941	1.82015e-05	0.00021769
ENSG00000141101	NOB1	920.412	-0.794513	1.84304e-05	0.000220312
ENSG00000127084	FGD3	69.7031	1.19313	1.8605e-05	0.000222283
ENSG00000111300	NAA25	1139.24	-0.836938	1.86513e-05	0.000222719
ENSG00000150593	PDCD4	4208	-0.876174	1.86839e-05	0.000222991
ENSG00000175197	DDIT3	1315.54	0.922291	1.88502e-05	0.000224858
ENSG00000130821	SLC6A8	1913.39	-0.868727	1.89132e-05	0.000225443
ENSG00000153246	PLA2R1	1396.15	-0.816855	1.8919e-05	0.000225443
ENSG00000255501	CARD18	24.6595	-1.65019	1.89492e-05	0.000225684
ENSG00000254750	CASP1P2	8.50765	-2.77123	1.90584e-05	0.000226866
ENSG00000197892	KIF13B	567.387	0.803823	1.91669e-05	0.000228038
ENSG00000100302	RASD2	22.2431	1.78508	1.92755e-05	0.00022921
ENSG00000189362	NEMP2	272.399	-0.887979	1.9573e-05	0.000232627
ENSG00000162840	MT2P1	4922.09	-1.33237	1.95866e-05	0.000232667
ENSG00000130958	SLC35D2	895.595	0.769439	1.96252e-05	0.000233003
ENSG00000134363	FST	14695	-0.790174	1.96643e-05	0.000233224
ENSG00000145283	SLC10A6	879.558	-0.94335	1.96632e-05	0.000233224
ENSG00000165732	DDX21	5640.36	-0.80757	1.98049e-05	0.000234769
ENSG00000174171	AC020659.1	8.41804	3.61017	2.07105e-05	0.000245376
ENSG00000189337	KAZN	666.983	-0.904046	2.09005e-05	0.000247499
ENSG00000163686	ABHD6	458.081	-0.887534	2.10464e-05	0.000249097
ENSG00000174705	SH3PXD2B	2990.02	0.683155	2.12076e-05	0.000250874
ENSG00000134107	BHLHE40	8650.15	0.706524	2.14369e-05	0.000253455
ENSG00000267278	MAP3K14-AS1	160.111	1.03225	2.15071e-05	0.000254152
ENSG00000088298	EDEM2	1130.1	0.789371	2.15257e-05	0.000254241
ENSG00000198331	HYLS1	172.824	-1.03249	2.16759e-05	0.000255881
ENSG00000171791	BCL2	37.6926	-1.44578	2.17064e-05	0.000256109
ENSG00000107719	PALD1	11.0818	2.58574	2.18465e-05	0.000257627
ENSG00000122042	UBL3	988.298	0.901567	2.19777e-05	0.00025904
ENSG00000260668	AC093536.1	46.1005	-1.34695	2.20963e-05	0.000260304
ENSG00000169252	ADRB2	967.417	-0.855707	2.27326e-05	0.000267661
ENSG00000165300	SLITRK5	30.2904	-1.52294	2.32594e-05	0.000273722
ENSG00000164400	CSF2	65.1435	1.65618	2.3701e-05	0.000278775
ENSG00000197905	TEAD4	189.387	-0.969995	2.39111e-05	0.0002811
ENSG00000080845	DLGAP4	2996.71	0.772514	2.39788e-05	0.000281751
ENSG00000129353	SLC44A2	10454.4	0.654173	2.41044e-05	0.00028308
ENSG00000168477	TNXB	82.6035	1.22623	2.41685e-05	0.000283687
ENSG00000160326	SLC2A6	822.999	1.03698	2.43284e-05	0.000285416
ENSG00000225580	AL358942.1	161.29	-1.00129	2.46513e-05	0.000289056
ENSG00000235257	ITGA9-AS1	57.1719	-1.24366	2.47266e-05	0.000289789
ENSG00000140564	FURIN	6993.16	0.82784	2.48511e-05	0.000291099
ENSG00000115596	WNT6	8.80366	-2.93705	2.48943e-05	0.000291455
ENSG00000102401	ARMCX3	2018.29	0.808993	2.50183e-05	0.000292756
ENSG00000135541	AHI1	302.797	-0.97836	2.50648e-05	0.000293149
ENSG00000176222	ZNF404	61.7204	1.23356	2.51865e-05	0.000294421
ENSG00000093000	NUP50	1988.93	-0.905279	2.53572e-05	0.000296263
ENSG00000081803	CADPS2	64.9645	1.27279	2.56152e-05	0.000299125
ENSG00000151388	ADAMTS12	8.85813	-2.70084	2.57952e-05	0.000301071
ENSG00000188352	FOCAD	1356.68	0.817716	2.61372e-05	0.000304907
ENSG00000007968	E2F2	8.5295	-2.78113	2.72514e-05	0.000317742
ENSG00000171097	KYAT1	645.208	-0.870035	2.75377e-05	0.000320916
ENSG00000083807	SLC27A5	88.7796	-1.12764	2.78336e-05	0.000324199
ENSG00000126709	IFI6	7145.17	-0.845119	2.82803e-05	0.000329233
ENSG00000130695	CEP85	594.665	-0.804914	2.85375e-05	0.000331887
ENSG00000196177	ACADSB	174.671	-0.976364	2.85328e-05	0.000331887
ENSG00000148426	PROSER2	651.049	0.829645	2.85903e-05	0.000332331
ENSG00000039560	RAI14	2204.81	0.816915	2.8618e-05	0.000332483
ENSG00000217801	AL390719.1	20.2072	1.84659	2.87742e-05	0.000334127
ENSG00000144655	CSRNP1	489.757	0.795248	2.95685e-05	0.000343175
ENSG00000124134	KCNS1	113.288	-1.05207	2.96348e-05	0.000343769
ENSG00000273802	HIST1H2BG	85.1008	-1.18613	2.96794e-05	0.000344112
ENSG00000267750	RUNDC3A-AS1	37.9484	1.4178	3.02216e-05	0.00035022
ENSG00000232040	ZBED9	265.351	0.908807	3.02882e-05	0.000350813
ENSG00000197971	MBP	2421.76	-0.867891	3.04793e-05	0.000352846
ENSG00000026297	RNASET2	99.3471	-1.11214	3.05724e-05	0.000353744
ENSG00000171346	KRT15	2351.21	-1.00025	3.10144e-05	0.000358676
ENSG00000117143	UAP1	4147.35	0.899661	3.19442e-05	0.000369073
ENSG00000138031	ADCY3	1241.11	-0.849039	3.19459e-05	0.000369073
ENSG00000186792	HYAL3	231.133	1.03479	3.26365e-05	0.00037667
ENSG00000261652	C15orf65	34.2748	1.50257	3.2625e-05	0.00037667
ENSG00000132429	POPDC3	148.039	1.01316	3.2722e-05	0.000377464
ENSG00000136490	LIMD2	214.704	1.20829	3.28857e-05	0.000379161
ENSG00000187720	THSD4	8164.2	-0.652258	3.29466e-05	0.000379671
ENSG00000137331	IER3	9507.68	0.810635	3.30235e-05	0.000380364
ENSG00000105855	ITGB8	2443.9	-1.01976	3.31863e-05	0.000382046
ENSG00000074842	MYDGF	3125.44	0.796811	3.40589e-05	0.000391893
ENSG00000213390	ARHGAP19	243.342	-0.930867	3.52629e-05	0.000405541
ENSG00000175591	P2RY2	233.358	0.977535	3.58837e-05	0.000412472
ENSG00000113739	STC2	2677.68	0.857332	3.6091e-05	0.000414645
ENSG00000081177	EXD2	1182.02	0.765546	3.62783e-05	0.000416587
ENSG00000183597	TANGO2	513.249	0.865627	3.64382e-05	0.000418212
ENSG00000156966	B3GNT7	35.7307	1.61987	3.67342e-05	0.000421396
ENSG00000150995	ITPR1	134.901	-1.02868	3.68024e-05	0.000421967
ENSG00000145107	TM4SF19	83.2695	1.16159	3.68389e-05	0.000422172
ENSG00000270170	NCBP2-AS2	191.079	-0.982451	3.74625e-05	0.000429102
ENSG00000184502	GAST	24.1721	-1.61189	3.78819e-05	0.000433688
ENSG00000182013	PNMA8A	133.343	-0.995398	3.84204e-05	0.000439632
ENSG00000090975	PITPNM2	509.261	0.896983	3.84479e-05	0.000439725
ENSG00000107819	SFXN3	1871.86	0.81158	3.93291e-05	0.000449577
ENSG00000183207	RUVBL2	1500.11	-0.785681	3.96967e-05	0.000453551
ENSG00000133740	E2F5	311.812	-0.908695	4.0006e-05	0.000456856
ENSG00000197951	ZNF71	349.621	0.852854	4.02023e-05	0.000458867
ENSG00000182718	ANXA2	42529.4	0.740672	4.05993e-05	0.000463166
ENSG00000176845	METRNL	356.064	1.03465	4.0689e-05	0.000463956
ENSG00000164266	SPINK1	16.8681	-1.8539	4.08646e-05	0.000465725
ENSG00000140254	DUOXA1	1338.18	0.803501	4.13919e-05	0.000471499
ENSG00000246430	LINC00968	10.0123	-2.47132	4.16941e-05	0.000474704
ENSG00000067221	STOML1	218.228	0.917871	4.23972e-05	0.000482467
[truncated: 858 more rows]

## Sheet: Info
column	description
Ensembl	Ensembl identifier
Gene.symbol	gene symbol
baseMean	mean of normalised counts for all samples
log2FoldChange	log2 fold change: condition PRGF-simulated vs. unstimulated
p.value	Wald test p-value: condition PRGF-simulated vs. unstimulated
p.adjust	Benjamini-Hochberg (BH) multiple testing adjusted p-value
